# Supplementary material for: Neutrophil swarming delays the growth of clusters of pathogenic fungi
Source: Nat Commun. 2020 Apr 27;11:2031. doi: 10.1038/s41467-020-15834-4 (PMC7184738; doi:10.1038/s41467-020-15834-4)
Supplement: Supplementary file 6 — Source Data [file 41467_2020_15834_MOESM6_ESM.xlsx]

## Sheet: Figure 1
		Figure 1b																												Figure 1c
		Area of Swarm																												Area of Swarm by Phenotype
		100+									100-20									20-0										Transient Swarm										Delayed Swarming
	Time (h)	0	1	2	4	6	8	10		Time (h)	0	1	2	4	6	8	10		Time (h)	0	1	2	4	6	8	10			Time (h)	0	1	2	4	6	8	10			Time (h)	0	1	2	4	6	8	10			Time (h)
		0	14600.1	14429.1	18188.5	17241.5	19089.1	21200.6			0	0	1380.18	0	0	0	0			0	0	0	3585.16	7203.5	2060.04	1308.82				0	0	1380.18	0	0	0	0				0	0	0	10007.6	20171.1	23093	22026
		0	17498.2	16162.2	20558.4	19866.9	21914.8	22757.8			0	0	0	10007.6	20171.1	23093	22026			0	0	1307.16	0	0	2018	1464.82				0	2983.3	1457.63	0	0	0	0				0	0	0	6794.15	10617.7	11076.3	13605.5
		0	16989.8	14007.6	14804.7	17233.8	19723.1	18989.5			0	0	0	6794.15	10617.7	11076.3	13605.5			0	0	0	0	821.472	1148.95	0				0	4423.22	4059.78	3948.04	1670.6	0	0				0	0	0	2152.42	6119.27	7551.45	6100.46
		0	12304.9	15962.5	14613.3	14829.6	17797.4	16845.4			0	2983.3	1457.63	0	0	0	0			0	0	0	1104.15	2737.13	0	0				0	2785.81	3191.29	1668.94	1407.29	0	0				0	0	2355.99	7069.64	11151.5	13811.2	18092.8
		0	16031.7	19848.1	21652.6	19774.5	20409	22167.6			0	3769.92	0	7946.42	10810.8	13669.1	11102.9			0	0	0	1262.91	3106.1	3604.52	2580.58				0	6313.99	7317.46	6409.14	4679.9	0	0				0	0	0	4952.06	8294.37	8099.1	12812.2
		0	16728.1	16358.1	17644.2	19418.3	16924	15507.3			0	0	0	2152.42	6119.27	7551.45	6100.46			0	0	0	0	2915.26	1992.55	3753.32				0	3612.26	3501.63	2142.46	1701.03	0	0				0	3769.92	0	7946.42	10810.8	13669.1	11102.9
		0	16076.5	16315.5	15825.9	16750.3	18229.5	20592.1			0	0	2355.99	7069.64	11151.5	13811.2	18092.8			0	0	781.643	0	0	0	0				0	6649.22	3263.76	5644.09	3477.84	0	0				0	1223.63	0	5316.61	6457.82	7635.54	8572.62
		0	14432.5	15996.8	17150.8	18962.4	17934.1	19785.6			0	1223.63	0	5316.61	6457.82	7635.54	8572.62			0	0	0	0	0	0	0				0	8273.91	1144.53	0	0	1579.88	0
		0	26388.3	16505.8	21353.8	20790.7	26773.3	24631.4			0	0	0	4952.06	8294.37	8099.1	12812.2			0	2656.92	0	0	0	0	0				0	2763.13	0	0	0	0	0
		0	24784.7	21961.2	26427.6	23831	26872.4	24966.1			0	4423.22	4059.78	3948.04	1670.6	0	0			0	0	0	0	0	0	0				0	9755.32	3238.87	4472.46	7002.7	5359.2	0
		0	29288.1	20570	24926.3	24518.6	26569.8	29920.4			0	2785.81	3191.29	1668.94	1407.29	0	0			0	1912.34	0	0	0	0	0				0	4490.16	1869.75	2074.42	0	0	0
		0	26029.3	22247.8	21220.5	25280.9	24066.6	31209.8			0	6313.99	7317.46	6409.14	4679.9	0	0			0	0	0	0	0	0	0				0	2138.04	0	0	0	0	0
		0	22992.9	16600.4	20534.6	22165.9	25035.2	19692.6			0	0	0	2090.47	1283.38	0	0			0	0	0	0	0	0	0				0	1679.45	0	1306.61	0	0	0
		0	24867.1	20032.8	20602.1	19349.1	19814.9	21720			0	3612.26	3501.63	2142.46	1701.03	0	0			0	0	0	0	0	0	0				0	3415.88	3149.25	2588.33	3823.58	0	0
		0	25080.1	15998.5	22364.5	24125.8	22597.9	25477.8			0	6649.22	3263.76	5644.09	3477.84	0	0			0	0	0	0	0	0	0				0	3555.28	3814.17	3415.88	3591.8	0	0
		0	19147.2	17040.1	21345	20854.3	19194.8	19598			0	8273.91	1144.53	0	0	1579.88	0			0	0	0	0	0	0	0				0	7845.74	1382.4	913.853	0	0	0
		0	22286.5	16570.5	19584.2	20864.8	19908.9	21401.4			0	5971.57	2856.07	3647.67	2264.72	2032.38	0			0	0	0	0	0	0	0				0	10207.3	3331.25	3712.94	3399.29	3926.47	0
		0	21725	14574.6	21529.2	22354.5	22397.7	22022.6			0	11807.6	8032.17	9432.26	4630.11	2574.5	2287.95			0	0	0	0	0	0	0				0	5971.57	2856.07	3647.67	2264.72	2032.38	0
		0	25332.9	14663.1	20412.3	21346.1	23355.2	25865.6			0	5353.12	5650.18	4094.64	3522.65	0	0			0	1411.16	0	788.834	1023.38	0	0				0	8384.54	6786.96	6938.53	8028.3	5401.8	0
		0	26267.2	17439.5	24153.5	28718.3	27238.6	26979.7			0	8479.14	6051.23	7678.69	8193.69	3888.3	3529.84			0	0	0	0	0	0	0				0	8384.54	6786.96	6938.53	8028.3	5401.8	0
		0	26958.1	18512.7	22729	25263.7	28858.8	26326.4			0	5988.72	3175.25	3939.74	2722.2	2575.6	1326.53			0	0	1286.14	1063.21	816.493	0	0				0	0	0	2090.47	1283.38	0	0
		0	17529.2	12158.9	17912.5	20636.9	21205	22040.9			0	2763.13	0	0	0	0	0			0	0	0	0	0	0	0
		0	21276.4	18093.4	20636.9	21532.5	25088.4	27624.1			0	9755.32	3238.87	4472.46	7002.7	5359.2	0			0	0	0	437.565	0	0	0
		0	21320.1	15189.8	19955.4	21617.2	23836	25492.7			0	4490.16	1869.75	2074.42	0	0	0			0	791.6	1080.36	1005.68	972.49	0	0
											0	8384.54	6786.96	6938.53	8028.3	5401.8	0			0	1340.91	3716.26	2462.2	1266.78	0	0
	Average	0	21080.6	16968.3	20255.2	21138.6	22284.8	23034			0	2138.04	0	0	0	0	0			0	0	562.03	0	0	0	0
											0	1679.45	0	1306.61	0	0	0			0	0	767.813	2475.48	947.043	521.095	0
											0	3415.88	3149.25	2588.33	3823.58	0	0			0	0	0	0	0	0	0
											0	3555.28	3814.17	3415.88	3591.8	0	0			0	2243.7	2234.84	1100.27	1087	0	0
											0	2513.65	5200.99	8535.01	9836.08	9404.05	4748.49			0	2855.51	781.09	0	0	0	0
											0	4713.09	3687.49	4048.17	4278.29	0	1158.91
											0	5919.57	6925.26	9547.33	9287.33	5704.39	7545.92		Average	0	426.23	403.85	493.208	738.795	366.231	294.114
											0	5395.71	5008.49	6744.36	5522.39	4725.26	3824.68
											0	4062	2146.34	6680.2	6087.19	4363.48	2798.53
											0	9137.42	7374.99	5390.73	6985	6551.86	4242.89
											0	6322.29	4451.44	8433.77	7530.99	6807.98	4416.59
											0	7845.74	1382.4	913.853	0	0	0
											0	3123.8	4751.26	7236.69	5950.55	5923.45	5846.56
											0	11662.1	7072.95	7211.8	6612.71	6142.51	4878.49
											0	11248.9	7258.27	6041.27	5805.07	4281.61	2093.78
											0	12391.8	6058.98	6624.88	6010.3	3954.13	2457.22
											0	10207.3	3331.25	3712.94	3399.29	3926.47	0
										Average	0	4960.97	3260.62	4686.96	4974.47	4050.78	3415.92
[truncated: 15 more columns]

## Sheet: Figure 2
		Figure 2b				Figure 2c					Figure 2d														Figure 2e
		Time to Germination				Time to Escape					Area of Fungal Growth Over Time														Area of Fungal Growth by Species
		Control	Candida Alone			Control	Candida Alone			Time (h)	0 PMN	0 CA	1 PMN	1 CA	4 PMN	4 CA	6 PMN	6 CA	8 PMN	8 CA	10 PMN	10 CA			C. albicans	Yeast locked C. albicans	C. auris	C. glabrata	A. fumigatus
		2.6595	0.486333			9.7635	2.89667				9465.18	11868.4	15955.6	14111.9	19276.9	33956.1	31576	57330.6	32702.4	92266.4	36230.6	159379			0.279422	0.0693389	0.07939	0.075652	0.064346
		2.17633	0.486333			13.7388	2.89667				7169.42	9691.96	16734.6	10268.4	22800	41043.8	30298.1	55311	34829.4	74012.5	38737.1	181740			0.220098	0.0490501	0.071185	0.06677	0.07698
		2.53867	0.486333			10.0043	2.89667				8175.64	11355.9	21415.8	12007.9	18397.2	34817.4	24720.9	74542.1	24677.7	104957	32947.9	155274			0.216964	0.0475786	0.037494	0.038982	0.090371
		2.418	0.486333			11.0897	2.89667				9317.45	11574	14142.2	11600.2	20516.5	33753.8	25612.1	74085.1	25812.9	107533	24745.8	149322			0.216652	0.0523498	0.045754	0.059311	0.066889
		2.05417	0.6055			7.957	2.77433				6200.62	8106.8	22496.2	7936.76	22728	35422.7	23541.3	57130.2	26751	84654.4	52721.6	113126			0.214072	0.0316596	0.068631	0.046815	0.089255
		2.05417	0.6055			9.1625	2.77433				6570.23	9941.92	22940.5	10479	21614.5	32936.9	26382.9	60355.1	27583.1	68851.6	41573.2	127347			0.212248	0.0519485	0.045047	0.076446	0.082198
		2.17467	0.6055			10.2475	2.77433				5563.45	9929.64	19332.9	11274.3	19676.6	40518.2	28965.4	60243.9	28553.1	83634.3	49334.2	122151			0.20952	0.0558725	0.04358	0.110902	0.078374
		1.93367	0.6055			10.6088	2.77433				9381.24	6672.75	15754.6	9485.19	22205.7	35833.8	27106	53601.7	29621.4	85576.7	54331.2	122878			0.20854	0.0589493	0.068739	0.067124	0.08297
		2.22283	0.539167			12.4628	2.58883				7619.87	9055.59	14525.2	11975.3	16440.1	41262	25006.1	60617.9	26474.2	110511	46888.4	168332			0.208268	0.0500756	0.039016	0.025606	0.072416
		2.22283	0.539167			10.1733	2.58883				8220.08	10792	11014.3	12479.3	15014.2	39797.7	23534.7	78490.8	23985.9	97630.5	35775	170207			0.203589	0.0605991	0.038798	0.043595	0.090891
		2.22283	0.539167			8.35217	2.58883				7325.27	10142.5	13101.3	13406.1	15247.2	35312.1	28226.8	74730	28259.7	87381	38241.1	143074			0.197761	0.0681796	0.051514	0.060778	0.076897
		2.22283	0.539167			8.36467	2.58883				6103.33	11940.8	14134.2	11852.2	23668.6	39587.9	26726.9	77655.9	26923.6	105908	44981	164091			0.197523	0.0646569	0.045265	0.079078	0.06082
		2.10383	0.540833			12.2238	2.832				7019.12	12947.8	13553.5	13612.2	16690.9	34951.9	30830.1	72671.9	33559.3	106929	38157.9	167221			0.188852	0.088736	0.062816	0.032643	0.060515
		2.3455	0.540833			10.0542	2.832				9421.62	10681.2	10132.5	13070	15181	31537.6	30060.8	83125.8	36192.4	113825	34329.4	151226			0.188447	0.0545347	0.052492	0.105593	0.062928
		2.466	0.540833			11.9828	2.832				8891.27	11322.6	8906.25	12632.8	11335.5	44512.6	24230.9	69857	27816.9	100555	26840.7	197017			0.188051	0.0735305	0.046949	0.105493	0.039042
		2.22467	0.540833			10.0542	2.832				6708.72	11792.6	10453.7	11423.9	16461.3	35632.7	25942	71772.4	27514.3	90497.9	29937.8	166986			0.188021	0.057121	0.065153	0.073948	0.075485
		1.55833	0.599167			10.8525	3.1				8664.83	10189.9	12745.8	11879.1	22274.2	37051.6	28331.3	60988.6	35024.7	86115.9	30702.6	143751			0.186473	0.0408453	0.064555	0.08558	0.046848
		1.91717	0.599167			10.258	3.1				7509.23	8337.2	14741	10478.9	29888.7	38501.5	29030.1	69913.6	36144.6	96473.8	26711	147633			0.181993	0.0503432	0.045156	0.049633	0.049614
		2.037	0.599167			9.7825	3.1				8617.93	9797.03	11449.9	11623.8	22381.1	33915	31353.7	67261.2	33464.4	92112.6	39415.2	127893			0.180341	0.0598411	0.04809	0.084806	0.059683
		1.79783	0.599167			10.258	3.1				9002	10319.8	13556.5	12200.3	22256.7	37836.8	30961.3	52340.7	29295.4	77647.4	33835.8	146608			0.180291	0.0572994	0.070315	0.05861	0.05499
		1.68	0.72			11.33	2.873				7382.14	9253.17	11085.2	11608.3	19148.5	37516.4	22606.4	56408.7	25270.4	87656.8	24918.1	128010			0.179937	0.0494514	0.049829	0.109063	0.0847
		1.7995	0.72			10.4983	2.873				7021.25	8326.07	8391.12	11496.6	17139.3	41907.7	27967.8	59888.1	29070.8	86667.3	23494.3	155454			0.17822	0.0725495	0.044613	0.072637	0.100005
		1.91917	0.72			10.973	2.873				9090.3	9680.19	12235.5	11468.2	19883	40811	31126.8	62060.3	32399.4	84686	30501.8	157058			0.177414	0.0569873	0.04771	0.048752	0.103358
		1.68	0.72			11.9243	2.873				9032.26	9190.52	15536.9	11942.4	19402.5	44800.2	28235.8	66177	30624.2	87433.8	27648.3	153489			0.175444	0.0540442	0.05597	0.041323	0.109374
		2.08467	0.6545			11.0188	3.04617				9082.34	10438.9	16888	11458.6	25256.9	43039.7	25546	66262.6	32437.7	79549.5	32468.3	182250			0.174454	0.0679566	0.055426	0.070764	0.087251
		1.8455	0.6545			8.878	3.04617				9557.6	8561.67	15049.5	8635.71	29326.1	41129.4	31581.7	55406.5	30573.8	69027.3	31432.3	168642			0.173663	0.0635421	0.063088	0.042328	0.175054
		1.72617	0.6545			8.878	3.04617				10691	10206.7	15772.9	10431.7	35046.3	39590	28660.5	70481.6	31212.1	69039.3	46523.8	148942			0.173314	0.0547131	0.080748	0.052145	0.103829
		1.8455	0.6545			10.068	3.04617				9301.12	9718.06	13266.2	10439.4	26675.2	41558.9	25484.9	61247.4	27787.7	82817	35749.2	126533			0.171765	0.0383036	0.07325	0.068248	0.075922
		1.8475	0.656167			10.7833	2.92833				9214.77	9894.73	14677.7	12059.7	25667.5	43178.1	27184.4	59929.9	30554.7	80362.3	31394.8	196319			0.169988	0.047534	0.072326	0.048837	0.056964
		1.8475	0.656167			12.0908	2.92833				8461.99	9991.73	18472.7	13068.5	25983.7	37178.5	27869.9	51489.5	29993.7	69777.8	29375.8	165137			0.16925	0.0598411	0.083954	0.054095	0.064033
		1.8475	0.656167			12.0908	2.92833				9114.04	9861.17	14156.9	12710	23179.2	39683.4	32703.8	59993.8	31471.3	74132.3	28749.4	157962			0.165764	0.0423614	0.059393	0.04463	0.06202
		1.967	0.656167			12.0908	2.92833				10022	9981.03	17650.2	13371.1	24621.6	38361.5	31711	60058.4	29320.3	91477.9	33460.6	163251			0.164054	0.0373226	0.061947	0.032776	0.053011
		2.03633	0.359167			11.3063	3.69583				10528	14196.7	10996.3	15642.1	25580.8	55611.2	22746	58369.1	32544.8	82829.2	40869.8	178692			0.161852	0.0580128	0.049286	0.060597	0.062972
		2.512	0.359167			13.9203	3.69583				10856.3	12822.6	13666.1	15625.1	25657.4	47245.4	21931.4	62974	30793.8	94073.6	47071.8	171059			0.156909	0.0629624	0.059447	0.085032	0.054114
		2.74967	0.359167			13.9203	3.69583				11252	13676.3	13123.7	15859.3	19874.1	51144.5	11711.1	65747.7	18900.1	86149.9	43031	175815			0.1569	0.0529295	0.096779	0.087757	0.06345
		2.74967	0.359167			13.9203	3.69583				11247.6	15588.9	15980.2	15644	20372.6	55388.4	15210.4	71257.2	27897.3	95061.9	42714.1	172256			0.151702	0.0511904	0.074228	0.077263	0.15589
		2.6325	0.480833			9.76017	3.81633				10784.4	11635.8	12448.9	16128	21575	48153.9	15548.2	62425.1	23564.1	90481.8	42218.5	174580			0.151488	0.0550252	0.077542	0.06082	0.19846
		1.91883	0.480833			13.9203	3.81633				11475.7	13033.2	13418.6	13276.3	20536.3	43024.2	27910.5	51804.9	38808	69037.5	38049	159667			0.146908	0.0612234	0.062056	0.025732	0.107935
		2.15667	0.480833			13.9203	3.81633				12363.5	12429.8	12263.5	14159.6	23588.1	50072.5	22677.7	57208.4	42762.1	87256.9	46225.2	164540			0.144843	0.0341121	0.038798	0.052695	0.057038
		1.8	0.480833			13.9203	3.81633				12770.7	13358.4	13845	13601.7	21538.8	43759.1	16318.4	59100.7	27621.9	82791	45062.5	207824			0.141754	0.0353606	0.047601	0.053663	0.072066
											12471.6	13077.5	18471.7	15157.5	19593.7	47837.9	25314.8	60690.9	31271.5	74340.4	44145.3	170126			0.141514	0.0400873	0.074119	0.036882	0.068177
											12439.1	13716.6	9704.17	14397.5	15403.2	45711.5	25583.2	70356.3	33645.8	81504.4	41517.8	149039			0.140886	0.0450815	0.062708	0.050089	0.074186
											13248.9	13038.5	17380.3	13542.9	21635.1	45339.5	30214.5	63740.1	33718.2	91506.8	33756.2	194878			0.140628	0.0569427	0.064447	0.04751	0.082946
											12861.5	15271.4	16087.5	14764.5	24440.1	53902.8	26053.5	73916.3	30087.1	102869	40779.8	224090			0.139737	0.0331757	0.061295	0.063032	0.192212
											12442.8	12347.7	16524.5	13504	24528.9	51319.2	23614.8	89704	30155.8	106520	36984	170906			0.13754	0.0393292	0.08678	0.08515	0.147501
											12343	12706.5	16768	14629	24103.7	46505.5	17820.5	97298.1	26597.3	125030	36804.3	154523			0.131246	0.0383482	0.050536	0.065188	0.097064
											13765.7	13126.9	15010.5	13244	20198.4	51404.4	22052.7	85076.7	34010.3	104095	40607	197897			0.123897	0.0516809	0.055698	0.096128	0.069287
											12831.1	11930.5	19159.4	13964	20634.6	47145.5	26336	77511.6	31829.5	101136	44660	183343			0.117457	0.0331757	0.061132	0.052352	0.055856
											19625.3	14447.8	14976.5	15605.3	18603.6	35833.3	30353.6	73773.2	46137.6	109775	50671.1	152329			0.222251	0.059083	0.1919	0.069793
											18140.6	13365.8	15168.5	14648	22010.5	37605.3	37404.9	62888.7	44239.6	96897.1	37067.9	137850			0.33653	0.0381253	0.142146	0.0591
											19412	12819	16639.8	13603.2	25077	38712.5	30799.4	70021.2	41521.9	88150.5	23132.7	175328			0.329199	0.0440559	0.139727	0.028164
											16508.5	14203.7	11616.6	14465.3	22183.8	38362.1	34730.9	61376.5	40866.1	89560.5	31236.1	184685			0.313681	0.0389725	0.140142	0.066046
											19185.9	13085.2	13944.7	14755	20525.2	40846.4	27182.9	75569.4	32827.1	98792.9	43468.2	139066			0.298573	0.0581466	0.17877	0.096174
											21527.7	11988.7	13333.3	13850.6	20542	37702.3	29764.2	71348	31561.1	96461.7	32398.4	165391			0.318073	0.0416926	0.169787	0.076596
											21295.2	12090.1	16522.6	14725.2	24176.2	38090.1	28431.7	83188.2	29640.5	108853	43114.7	157002			0.327437	0.0571656	0.140418	0.072448
											18392.1	11165.6	15685.7	16562.6	24410.6	37525.8	25448.1	75682.7	27939.4	102946	30324	127834			0.263078	0.0495406	0.194595	0.076471
											23177.6	13033.8	18789.1	17421.7	24131.1	39062.6	26043.5	80654.1	29801.8	111427	50931.2	190859			0.281046	0.0758492	0.167023	0.073039
											20414.2	11496	19734.4	14984.7	28049.8	44238.8	27350.3	86918.8	28992.9	118463	43215.8	165976			0.28052	0.0721482	0.203717	0.085871
											22830.3	10726.1	17160.7	16570.3	28305.5	45690.7	27393	75433.6	36200.1	104012	37988	158568			0.290385	0.0862389	0.163084	0.10133
											21565.1	14767.3	14962.4	17823.3	28494.7	48310.5	27921.9	73961.6	34267.1	97175.5	38831.9	167193			0.198	0.0469097	0.142698	0.081992
											20435.1	14777.9	15270	16661.6	23557.8	43199.4	35501.6	59964	35635.1	112720	48836	183922			0.275265	0.0642556	0.097297	0.047362
											21251.2	14466.5	16138.5	15358.4	27606.5	42284	31126.2	62017.9	29843.6	110396	47074.3	188311			0.335999	0.0770978	0.118028	0.045691
											22883.4	13007.4	16557.4	16751.3	28661.8	39490.5	27758	71527.3	28128.5	84150.2	40844.3	135691			0.398406	0.0539105	0.12791	0.051417
											20975.1	14825.9	18903.7	16147.4	26175.6	39906.7	33164.3	75542.9	36128.6	74630.9	57344	161830			0.373274	0.0482028	0.1002	0.058288
											8353.64	13550	17592.8	23931	28957.5	46205.6	17991.7	62145.8	24679.4	87426.3	36725.6	114787			0.225311	0.0471326	0.101305	0.111266
											13125	18322.8	15236.9	23266.7	20250	51996.9	24909.1	58429.4	28436	101002	36104.6	131610			0.277096	0.0487379	0.116923	0.098009
											16409.5	22802.1	7267.48	22731.1	17150.5	53161.7	25188.3	59523.1	35808.5	86052.8	37181	102329			0.213191	0.0562738	0.10559	0.084121
											7851.74	22168.9	11081.1	22100	22019.1	43107.9	24977.1	56819.3	32260.8	89742.5	38649.6	117357			0.218143	0.0413804	0.111049	0.059935
											9824.73	18245.5	8496.55	20898.6	16822	40327.5	28781.2	70298.3	29860.5	101595	72748.8	107266			0.19307	0.0544456	0.091493	0.059695
											12343.6	18516.9	18936.7	22614.7	23233.4	44933.8	24696.8	65154.4	31849	87488.4	67233	112898			0.193062	0.0489163	0.127565	0.075301
											8614.84	17138.4	13988.7	21522	22275.9	45142.7	27359.7	67618.5	30398.6	96891.7	76721.7	96571.1			0.340445	0.0427181	0.083961	0.081358
											7211.66	16289.6	10344.9	26157.1	14542.7	47627.8	27161.1	65870.2	29649.4	102429	71641.4	96295.7			0.404909	0.064211	0.051689	0.062418
											10210.8	17359.3	21537.3	23144	21099.2	48846.2					43676.4	119888			0.45602	0.0511012	0.1645	0.084554
											8106.41	17349.9	20606.4	23978.6	24786.7	49838.7					40365.6	140854			0.360663	0.0736197		0.066694
											10080.1	13474	22761.6	25908.1	27337.1	47895.9					40292	158081			0.298717	0.0697403		0.113983
											14241.2	15378	18075	23750.1	24521	40297.8					36318.8	178009			0.251249	0.0614463		0.103589
											8553.33	14541.1	18995.5	27933.8	24071	43469.2					36281.7	159120			0.235599	0.0647461		0.083475
											9355.81	16337.7	12565	26403.3	19317.3	42431.9					33669.2	196479			0.289277	0.0512796		0.084994
											8868.78	15500.8	12313.9	26263.3	21169.3	51348.3					33452.1	188554			0.333945	0.0552036		0.089328
											9001.3	17475.2	17269.2	26278.6	24285.2	42890.8					31774.4	194399			0.237758	0.0574778		0.096775
											9875.02	7954.57	21956.9	9392.43	28851.1	36411.9						176073			0.55266	0.048292		0.087304
											10473.8	6300.19	20271.5	12160.8	27320.9	39355.5						181804			0.463285	0.0766519		0.091089
											10610.7	6535.4	15871.4	12627.3	22392	32059.4						153262			0.377764	0.0604208		0.128676
											9684.59	6501.93	18818.1	13576.7	23810.8	35380.8						155283			0.280006	0.0474894		0.100166
											10675.2	9242.67	22712.1	7886.56	27004.1	30550.2						144135			0.287118	0.044591		0.099516
											9181.96	9208.52	20133.5	11441.3	27575.5	30919.8						149064			0.246966	0.0432532		0.117586
											11055.6	8099.1	14701.6	10422.8	22164.1	36445.5						163379			0.268919	0.0562292		0.090332
											10205.8	7858.05	19362.6	10299.3	23798	33432.6						181391			0.120358	0.0450815		0.117972
											11328.6	7146.86	15811.1	8840.47	21859.7	45731.1						180350			0.715093	0.0817352		0.092605
											10833.4	10628.1	17032.3	7721.68	22517.5	47156.8						180140			0.517333	0.0724603		0.09304
											11311.9	8662	13170.6	12503.7	21748.6	43341.8						172490			0.311351	0.0461517		0.078751
											8027.27	10423	15402.8	10099.2	21844	43822.2						167201			0.198403	0.0584587		0.096035
											6094.27	14406.9	14040.6	15419.1	33240.3	59820.9						165327			0.261836	0.0382144		0.064655
											6852.59	12558.6	9774.19	17156.6	30710.9	63917.1						159448			0.236903	0.0437883		0.075232
											9239.83	11663.2	11508.6	15593.2	21378.9	59902.9						125131			0.19348	0.0373672		0.120567
											6600.91	12082.6	16568.6	14984.5	34293.7	56987.8						110881			0.203713	0.0432532		0.145694
											6936.24	9958.74	8408.29	13986.7	18900.4	56952						158228			0.350865	0.0432325		0.09369
											6926.76	10565.3	11114.3	14985.4	20857.5	43088.7						153871			0.364605	0.0520182		0.095291
											7195.09	13979.9	7729.92	15239	23789.7	48696						148281			0.27336	0.0640224		0.110903
											9489	12550.1	10072.8	15228.3	25675.6	49403.2						145657			0.238456	0.0232255		0.102413
											10336.7	15723.2	7983.88	16115.2	38790.9	41365.1						143842			0.275802	0.0544104		0.06785
											9195.16	9029.83	9293.76	13513	24308.6	51060.9						127380			0.111004	0.0125261		0.05295
											9370.38	11494.2	9727.15	15005.4	21618.7	50025						125898			0.366967	0.0875959		0.057564
											6564.83	9411.74	6495.93	15912.9	25083.8	54214.2						124928			0.200098	0.0478863		0.066359
																									0.422446	0.0500175		0.07924
																									0.175188	0.0339684		0.087584
																									0.210763	0.0329246		0.100697
																									0.163104	0.0414493		0.07427
																									0.212136	0.0324026		0.078478
																									0.264147	0.0485387		0.062499
																									0.218755	0.00926411		0.105247
																									0.166412	0.0444503		0.0675
																									0.241192	0.0541059		0.076805
																									0.260548	0.0592381		0.076502
																									0.250431	0.0377523		0.105503
																									0.22827	0.0658056		0.075147
																									0.294945	0.0713293		0.07639
																									0.410823	0.0906404		0.056782
																									0.186966	0.0388832		0.088188
																									0.186236	0.0498435		0.075982
																									0.285295	0.0478428		0.093379
																									0.338317	0.0429281		0.086524
																									0.289437	0.0773314		0.072002
																									0.217731	0.0797236		0.073427
																									0.350129	0.0541059		0.06264
																									0.468829	0.0465815		0.05478
																									0.251168	0.0618477		0.112979
																									0.319704	0.0330116		0.090986
																									0.313799	0.0872479		0.126816
																									0.37316	0.0546278		0.088299
																									0.433764	0.0387092		0.070728
																									0.355315	0.0505394		0.08259
																									0.408298	0.0764181		0.077302
																									0.440058	0.0753307		0.107942
																									0.213964	0.0277923		0.119812
																									0.216477	0.0561501		0.101361
																									0.283468	0.0508004		0.109878
																									0.320624	0.0325331		0.081416
																									0.365212	0.0501045		0.133106
																									0.320748	0.0206594		0.121953
																									0.407083	0.0820287		0.122363
																									0.564588	0.0528881		0.142398
																									0.233934	0.0506264		0.13422
																									0.223156	0.0374914		0.106974
																									0.191273	0.0336205		0.084138
																									0.197032	0.0476254		0.165664
																									0.262283	0.0417972		0.153875
																									0.16561	0.0768965		0.096532
																									0.364623	0.0313588		0.163762
																									0.237579	0.0342294		0.114043
																									0.258105	0.0240519		0.152758
																									0.264811	0.0605864		0.13766
																									0.258045	0.0306194		0.121714
																									0.26258	0.07694		0.141574
																									0.207913	0.0412318		0.121502
																									0.293494	0.0327941		0.129867
																									0.2738	0.11852		0.133836
																									0.188679	0.0471034		0.124167
																									0.258592	0.0620652		0.072065
																									0.19781	0.0626306		0.097264
																									0.269608	0.0488867		0.092054
																									0.264996	0.0779403		0.080356
																									0.290926	0.0808109		0.083465
																									0.12807	0.0528881		0.131837
																									0.18871	0.0313153		0.050452
																									0.220207	0.0706769		0.075863
																									0.226155	0.0525836		0.076612
																									0.241478	0.0619347		0.105517
																									0.226264	0.0692851		0.081996
																									0.254353	0.0594121		0.0635
																									0.185935	0.0920322		0.107059
																									0.334029	0.0973819		0.085189
																									0.225201	0.0755917		0.134783
																									0.261721	0.0590642		0.114634
																									0.254141	0.0357082		0.090886
																									0.221231	0.0385787		0.115122
																									0.19424	0.070416		0.05316
																									0.229807	0.0541494		0.090809
																									0.282774	0.0842034		0.074496
																									0.25386	0.0533665		0.066106
																									0.232018	0.0690242		0.082775
																									0.261955	0.0422757		0.133325
																										0.036839		0.059574
																										0.056411		0.051032
																										0.0359256		0.045358
																										0.0428411		0.052011
																										0.0315763		0.092843
																										0.0784622		0.081369
																										0.050322		0.119989
																										0.0360126		0.066042
																										0.0697201		0.146151
																										0.0287057		0.120585
																												0.056937
																												0.083079
																												0.076015
																												0.105187
																												0.092122
																												0.05566
																												0.058435

## Sheet: Figure 3
		Figure 3b											Figure 3c
		Area of Neutrophil Swarm											Sytox Green Intensity
																Swarm
	Time (h)	0	1	2	4	6	8	10	12				Time [s]	1	2	3	4	5	6	7	8	9	10	11	12	13	14	15	16	17	18	19	20	21	22	23	24	25	26	27	28	29	30	31	32	33	34	35	36
		15769.1	13643.7	12423.7	16216.3	21613.1	23477.2	28581.4	41583.1				3.125	36.55	34.62	44.35	40.6	36.87	34.52	44.15	40.77	35.17	34.04	42.83	39.52	34.48	32.9	42.67	40.67	33.01	32.19	40.38	37.8	34.3	32.39	41.8	39.01	34.95	33.66	42.7	39.18	33.48	33.14	42.17	39.71	42.33	39.99	50.75	46.49
		14450.8	16948.9	15509.9	15728.9	16864.3	19124	25909.1	35873.7				303.56	35.84	33.58	42.91	39.58	36.37	33.69	42.98	39.83	36.6	33.63	41.96	38.84	33.98	32.4	41.42	39.27	31.37	30.71	39.44	36.23	32.7	30.99	39.99	37.28	33.66	32.22	40.32	37.57	32.31	32.51	40.53	38.6	43.55	40.37	51.03	45.13
		12972.9	16769.3	12510	13458.3	13700.2	19456.1	22146.1	37970.2				603.699	34.02	32.16	41.86	38.04	35.34	32.47	41.36	38.22	33.06	31.97	39.56	36.81	31.89	30.72	39.28	37.13	30.04	29.65	36.49	34.72	31.44	30.59	38.21	35.98	31.99	30.99	38.65	36.51	32.46	31.13	39.21	37.27	43.6	39.71	48.19	45.12
		17132.6	20006.4	16552.3	16133.8	16749.4	23668.4	25322.6	35596.6				903.39	33.24	31.69	40.32	37.44	33.7	31.3	39.96	37.03	31.55	32.02	38.12	38.23	31.3	29.4	37.5	35.7	28.94	28.54	35.17	34.76	30.14	29.7	36.73	34.17	31.03	30.08	37.42	35.2	30.43	30.05	39.3	36.13	45.93	40.52	51.74	45.5
		14235	19868.6	14832.6	17237.5	20102.1	23322.2	30189.7	31004.6				1203.68	32.02	30.41	38.83	35.98	33.63	30.25	38.78	36.15	30.7	29.69	37.61	33.9	30.76	29.28	36.46	34.97	28.01	28.53	34.82	33.78	29.03	28.87	36.6	33.14	30.49	29.34	36.75	34.31	29.63	29.37	38.73	35.3	51.14	38.81	54.32	44.59
		13374.5	15998.9	19390.8	18897	22592.5	26923.7	31767.9	31146.8				1503.66	31.49	29.77	39.22	35.18	32.19	30.16	38.05	36.73	30.79	28.62	35.75	32.9	29.69	28.13	36.22	34.25	27.69	28.55	35.59	33.83	28.95	29.37	37.07	33.26	30.25	29.13	36.91	34.1	29.08	28.87	38.43	34.14	47.73	40.13	56.29	44.21
		16869.8	14082.5	19503	16853	15538.3	30466	27767.5	30719.2				1803.63	31.34	29.59	39.22	35.01	31.84	29.58	37.54	36.65	30.97	28.05	34.85	32.41	28.99	27.66	35.52	33.9	27.68	28.88	35.87	34.07	28.51	29.28	38.21	33.48	29.89	28.47	36.73	33.42	28.55	28.64	37.53	33.53	47.81	40.88	56.43	45.42
		16199.7	20367	18102.8	21699.6	22358.9	23966.1	27005.8	29928.7				2103.45	32.44	29.26	39.49	34.33	31.39	29.01	37.05	35.89	31.53	27.84	33.99	31.39	28.91	29.62	35.22	33.43	27.31	29.51	35.49	35.25	28.42	29.46	38.67	34.55	30.43	29.27	37.91	33.08	28.81	27.89	37.18	33.11	49.99	47.41	55.7	46.08
		18329.8	26906.1	15582	20042.6	22270.7	28725.8	34969.6	29410.3				2403.44	32.73	28.76	39.04	33.82	31.01	28.71	37	35.76	31.65	27.32	34.29	31.08	28.79	30.99	34.79	33.38	26.66	29.26	35.66	36.08	28.25	30.56	38.26	36.33	30.93	28.81	36.91	33.27	28.68	27.4	36.72	32.65	50.38	46.21	58.05	45.59
		14988.2	25586.1	20778.5	24607.3	24538.5	28992.1	36982.5	30670.5				2703.52	32.96	28.77	39.17	33.84	30.62	28.42	36.56	35.76	31.76	27.01	37.6	30.52	28.16	30.84	34.31	32.58	26.48	29.14	35.22	37.15	27.53	30.76	38.11	35.69	30.99	28.28	36.32	33.01	28.81	26.78	36.12	32.12	48.08	47.87	56.82	42.11
		15920	21731.9	18801.3	22753.7	20949.3	27797.1	32204.9	29208.4				3003.45	33.53	28.3	39.8	33.18	30.47	28.35	36.46	36.17	31.68	26.87	39.83	30.15	28.16	30.63	34.53	32.48	26.31	29.11	35.77	37.35	27.59	30.74	37.65	36.02	30.93	28.31	36.57	33.47	28.44	27.69	35.61	31.32	50.41	47.59	59.4	45.35
		19454.2	27547.2	18788.8	14658.9	20420.3	22119.7	24771.6	30647.3				3303.55	33.02	27.92	40.05	32.82	30.09	28.08	36.09	36.38	32.53	28.43	42.36	30.58	27.8	30.41	33.81	32.04	26.23	28.79	35.43	38.59	27.29	30.87	37.61	36.26	31.78	27.75	36.72	32.98	28.21	27.32	35.22	30.8	49.69	45.45	67.67	48.45
		20286.4	23815.3	14612.8	16131.2	22162.6	27744.8	31029.7	37081.8				3603.72	35.86	27.62	40.21	32.25	30.02	27.84	35.72	36.92	34.06	27.65	42.41	29.78	27.79	30.59	34.06	35.04	26.28	28.48	35.19	39.45	28.17	31.59	37.73	36.38	30.57	27.59	36.67	32.29	28.6	27.22	38.96	30.85	51.02	50.85	65.93	46.6
		15700	29688.9	25197.9	30808	37020.7	41171.6	44976.2	36543				3903.41	36.9	27.8	41.2	31.85	29.74	27.92	35.63	36.92	34.87	28.11	42.97	29.66	27.59	30.88	33.57	32.27	26.6	28.5	35.19	38.58	29.6	31.26	37.98	36.15	30.81	27.4	36.59	32.15	28.08	27.23	39.77	30.9	53.88	47.75	64.46	47.11
		17274	27197.3	20673.6	24962.6	26766.3	31463	38326	33620.6				4203.51	37.1	27.19	40.78	31.54	29.63	27.55	35.33	36.75	35.57	27.85	42.56	29.6	27.67	30.77	33.48	32.54	26.97	28.45	35.5	38.11	30.41	31.46	38.33	36.67	30.56	27.39	36.88	32.17	28.46	26.79	40.09	32.37	55.22	47.82	67.28	49.04
		19076.5	24252.5	22518.8	18515	21557.9	24826	31515.8	33055.2				4503.43	37.31	26.8	40.86	31.45	29.74	27.59	35.36	37.19	35.61	28.27	43.22	29.64	27.48	30.71	33.44	33.52	28.05	29.43	35.45	38.46	31.25	31.75	38.05	37.48	30.78	27.57	37.22	32.5	29.26	27.21	41.38	34.47	54.12	53.55	64.89	56.01
		15693.4	30565.7	20758.5	21497.3	26234.8	31481.8	37117.8	31617				4803.47	37.74	26.36	41.12	30.89	29.44	27.49	35.99	36.7	35.59	28.73	44.33	29.9	27.52	30.61	33.44	33.64	28.1	30.59	35.41	38.14	30.97	30.92	38.36	37.75	31.37	27.17	38.66	32.14	29.7	28.25	40.66	34.4	55.78	49.48	66.92	49.12
		16825.5	29661.2	15172.8	14234.5	18946	22535.2	28428.4	47941.3				5103.5	37.61	26.26	41.7	30.72	30.72	27.41	36.27	36.73	35.64	28.63	45.36	31.79	27.48	30.79	34.93	33.73	28.6	31.2	35.53	38.15	31.45	31.45	37.84	38.17	32.08	27.18	38.61	32.49	29.78	28.44	41.1	34.73	57.28	50.05	66.7	55.99
		15991.9	30794.7	17656	17668.7	21794.6	29086.4	30944.9	39685.1				5403.46	37.86	26.43	43.2	30.86	30.95	27.56	36.79	36.7	35.09	29.65	44.4	31.74	28.14	30.99	36.99	34.1	29.23	31.87	37.43	38.38	31.43	31.83	38.07	38.57	32.76	28.13	39.81	32.38	30.21	28.37	42.29	37.69	61.1	53.08	69.02	49.72
		19856.8	23804.8	21691	20628.7	19657.3	27567.8	27936.7	35909.7				5703.55	37.97	26.21	43.23	31.67	30.71	27.42	36.72	37.31	36	30.01	45.2	31.87	28.57	31.17	37.25	33.99	28.98	31.83	38.8	38.41	31.41	31.89	38.78	38.26	32.63	27.93	41.15	31.65	32.06	27.91	44.23	37.71	59.21	53.82	72.17	54.85
		16112.8	21469.9	14522	18328.8	16467	18930.5	21021.1	37021.5				6003.54	38.36	26.61	45.17	32.75	30.94	28.62	37.06	37.7	35.47	29.96	45.43	31.9	29.3	32.15	38.08	34.91	29.37	32.62	39.91	38.85	31.71	32.07	39.55	38.57	33.54	28.83	42.38	32.8	32.7	28.33	45.06	38.2	60.46	53.76	73.72	53.86
		14548.4	15904.6	14254	11372.5	12423	19825.2	22979.2	34194.8				6303.67	38.75	28.02	46.53	33.19	30.43	28.58	38.53	38.08	36.15	29.99	47.71	32.33	29.67	32.06	38.96	34.97	29.12	32.54	41.63	40.75	31.34	31.89	39.94	38.12	34.46	29.46	43.41	33.07	33.25	29.73	45.35	40.62	59.65	54.07	72.22	53.76
		16616.4	17465.5	12493.9	10590.2	17055.7	20055.9	28593.4	35555.6				6603.46	39.48	28.32	49.36	33.6	31.63	28.89	40.21	38.15	36.8	30.37	47.57	32.49	31.22	33.4	40.63	34.82	28.97	33.56	42.81	42	32.13	33.73	39.44	38.4	35.12	29.93	44.43	33.22	34.55	31.09	47.11	42.68	61.11	55.34	73.2	57.61
		16958	16097.7	11357.4	14707.2	16521.6	21329	21780.2	35101.5				6903.55	39.88	28.29	54.48	34.52	31.38	29.04	42.11	39.24	36.18	30.35	50	33.42	31.22	33.39	40.4	36.11	29.23	35.22	43.85	43.34	33.03	34.47	39.85	40.87	36.15	29.84	44.96	33.49	35.38	33.55	49.6	44.92	65.81	59.24	80.47	58.58
		15899.2	26205.8	14667.8	15609.9	23345.5	29881.9	32881	24027.9				7203.63	39.65	28.51	54.14	34.64	31.41	28.88	45.54	41.9	38.65	30.63	47.93	36.51	31.69	34.34	41.81	35.48	30.21	36.33	44.65	44.09	34.61	34.43	40.86	44.31	37.84	30.21	45.81	33.53	37.17	35.09	51.8	45.65	65.12	61.33	84.51	61.48
		18769.7	19881.6	20218.8	19682.4	26543.5	29069	35925	20125.2				7503.62	41.72	30.25	58.3	35.29	31.68	29.39	48.5	43.51	39.8	31.39	50.12	35.83	32.53	36.48	44.68	35.76	31.51	36.47	44.3	44.33	35.36	35.07	42.93	47.66	38.07	31.67	50.35	34.84	36.09	37.05	53.45	44.75	63.8	60.71	82.66	64.86
		21184.8	22683.9	27685.3	21588.6	25401	25617.5	34868.7	28302.3				7803.64	41.78	30.66	61.3	36.52	33.47	29.65	49.44	43.76	40.35	31.75	51.61	37.06	33.43	39.09	45.19	36.66	33.24	37.23	47.5	46.63	35.64	35.86	43.4	48.7	40.85	32.08	51.92	36.86	36.76	39.46	54.6	48.16	66.6	64.29	87.44	64.56
		18040.8	24770	22278.1	19098.6	19989.2	26778.7	28078.6	28597.2				8103.61	43.99	31.23	62.54	38.1	33.84	30.5	49.83	44.7	42.61	32.65	52.83	40.84	33.42	38.39	45.32	37.65	34.07	37.84	47.37	46.92	35.66	37.41	44.4	49.45	41.9	32.4	53.8	38.54	38.49	42.69	54.4	52.67	73.93	66.27	99.59	71.36
		20947.6	20657.8	19012.7	26229.5	24542.4	29194.5	30596.4	32320.1				8403.66	45.28	32.11	65.62	39.88	34.32	30.99	51.18	45.57	45.01	33.16	54.74	46.07	34.17	40.36	47.7	38.94	34.85	40.08	48.63	47.85	37.41	39.36	46.48	50.6	42.31	31.96	54.34	39.58	39.54	45.5	56.74	55.11	85.4	70.7	107.96	78
		18473.6	24301.4	23923.8	22454.1	25813.4	30731.9	27830.7	34853.1				8703.63	46.53	33.04	66.9	40.28	35.75	32.09	52.83	46.11	47.18	35.86	56.02	50.44	35.21	44.92	50.77	43.09	36.77	41.63	48.92	48.04	39.02	41.77	47.66	50.42	42.16	32.36	55.73	40.69	43.24	48.28	58	55.84	87.95	77.21	121.7	90.95
		22551.2	23337.2	26279.7	26848.8	24793.6	34743.1	31985.6	38563.8				9003.57	48.43	34.17	67.96	41.34	35.31	32.6	54.04	46.86	49.41	36.94	56.17	52.89	36.91	47.38	53.44	45.04	39.28	44.98	49.71	51.31	39.53	41.8	48.62	50.98	44.71	33.17	58.74	41.79	45.51	52.16	60.77	56.86	90.57	83.39	121.48	95.15
		23730.1	27477.3	20552.2	27391.6	28553.3	34393.6	37833.5	36098.8				9303.57	50.77	36.18	71.75	44.09	35.52	33.1	57.5	47.72	51.28	37.1	58.74	55.14	40.05	49.3	54.97	46.05	42.09	47.3	50.84	52.85	40.31	42.82	49.34	52.04	46.83	35.42	59.91	41.81	47.75	55.71	61.36	60.54	91.82	84.1	128.2	100.46
		17392.1	12797.7	15228.1	19640.7	28040.2	34096.8	40081.4	41835.3				9603.53	52.18	38.11	71.51	46.23	35.32	33.79	59.11	48.29	53.48	38.89	60.67	55.56	41.74	50.87	56.42	47.58	42.51	48.87	51.82	53.59	41.67	42.56	50.09	51.96	48.77	36.13	62.15	44.45	50.17	59.15	63.01	61.03	97.3	85.85	131.06	104.7
		16947.3	15761.9	17370.8	16103.2	26524	40090.5	50612.3	50664.6				9903.5	53.89	39.54	73.11	49.24	37.35	33.84	61.49	50.11	55.07	40.8	62.03	57.4	43.73	51.61	56.11	49.55	43.36	50.13	54.91	56.35	42.4	42.32	51.37	54.43	48.76	37.61	63.58	43.9	51.07	60.96	66	65.02	99.23	90.85	136.01	116.58
		16550.2	13835.1	15038.5	22727.1	26732.6	39236.3	38346.3	43015.2				10203.5	54.86	40.97	77.98	51.48	38.3	35.78	65.29	50.84	57.98	43.05	63.79	59.22	45.71	53.91	56.42	53.8	44.28	50.22	57.17	57.65	43.29	43.21	53.48	59.08	48.79	38.93	64.4	44.32	52.56	62.43	66.32	66.67	107.29	96.49	143.62	128.64
		17100.6	14842.7	14904.1	20137.6	31352.5	30867.7	32181.7	42165				10503.5	55.87	41.73	78.5	51.88	38.74	37.16	65.93	52.55	59.58	44.95	67.62	60.18	47.6	55.97	59.02	56.69	46.52	50.36	57.83	59.87	45.98	43.78	53.92	59.84	49.77	40.27	66.87	48.79	53.91	65.49	70.6	71.02	115.82	103.09	146.26	133
		14506.4	12336	14325.5	16534.1	22054.5	26572.9	34213.6	26024.9				10803.5	57.82	43.68	79.54	53.72	39.52	38.73	67.91	54.24	62.43	45.87	67	61.57	49.86	57.48	61.79	60.6	47.59	51.06	62.56	61.03	48.23	45.98	56.75	59.24	50.78	42.06	68.72	52.12	55	67.12	73.18	74.55	123.75	110.46	155.72	138.39
		15008	11441	13133.6	13301.4	17452	22451.7	34064.2	30602.4				11103.4	58.39	44.84	82.6	56.25	40.04	40.65	70.28	55.08	64.74	45.88	68.79	63.42	51.18	58.2	64.93	64.95	48.36	50.97	65.45	61.01	50.44	47.67	57.26	60.54	51.87	42.66	68.54	53.79	58.8	68.92	75.14	75.54	129.42	114.83	162.31	143.17
		10917.8	11913.1	9612.64	12053.3	13354.7	19640.1	21416.6	31814.5				11403.4	58.78	46.17	83.3	56.73	40.91	42.02	70.92	55.7	64.66	47.15	69.71	66	52.31	59.7	67.84	66.96	49.96	52.23	68.28	63.95	51.23	49.41	59.34	60.8	52.78	43.51	70.53	54.85	61.48	71.08	75.49	75.53	139.58	123.6	177.46	152.7
		11606.2	9870.98	10585.9	14969.6	16324.3	16827	20324.8	29298.6				11703.4	60.1	48.12	84.66	57.07	42.66	42.54	74.81	57.76	66.64	48.16	71.77	67.82	53.97	63.14	71.82	71.47	51.64	51.81	70.8	67.21	51.67	50.43	60.85	61.61	53.44	44.35	70.63	55.93	64.33	72.38	78.35	77.89	145.79	129.43	186.97	151.97
		14370.4	17388.7	18799.3	20359.2	22852.9	28570.3	29746.9	34359.6				12003.4	61.24	49.06	88.46	58.13	43.82	43.29	78.41	60.47	69.89	49.62	72.24	68.27	54.98	66	76.09	74.2	53.44	52.41	71.94	68.99	52.8	51.33	61.65	61.93	54.82	44.66	71.78	56.88	67.71	73.71	82.66	79.35	155.36	137.55	190.71	157.61
		15370.3	23851.8	23562.3	28132.4	28427	27778.1	32296	31345.4				12303.7	62.25	49.96	90.07	62.86	43.92	43.88	80.03	61.85	72.97	50.62	75.18	69.12	56.3	68.65	82.01	77.08	55.91	53.02	72.8	70.73	53.3	52.14	62.53	63.3	55.96	47.77	74.63	59.53	68.94	75.42	81.97	80.51	163.93	138.7	196.6	167.19
		14462	26912.7	21698.9	29225.7	29715.6	34486.3	30909.5	23868.6				12603.7	62.07	51.25	90.45	62.13	43.77	44.37	81.75	64.09	75.51	52.03	77.79	68.95	57.11	71.23	84.7	79.77	57.64	54.34	72.11	71.59	54.18	52.79	63.05	64.52	55.36	47.29	75.52	59.4	70.02	76.69	84.34	81.61	172.3	144.13	205.11	170.22
		14066.5	21664.2	23189.1	21324.7	26130	28012.7	28925.8	23741.9				12903.6	63.52	52.19	92.84	63.48	44.28	45.55	83.78	66.97	78.25	53.12	81.81	70.39	59.14	73.73	87.34	80.37	59.06	55.85	74.26	72.44	55.42	53.28	62.96	65.42	56.74	48.73	77.76	59.81	71.67	78.62	84.91	84.32	182.07	150.95	211.05	173.3
		10463.6	18856.9	20032	20265.4	19729.4	22584.2	25714.5	25653.1				13203.7	65.41	53.02	96.25	67.36	44.3	45.88	85.69	68.26	80.67	54.78	82.17	71.27	61.1	75.9	89.29	81.87	60.58	56.89	77.78	73.06	55.19	54.48	63.31	67.78	58.31	49.83	79.2	61.5	73.17	81.23	86.02	86.95	185.95	154.77	220.9	182.22
		11849.6	19175.9	27256.2	20908.4	20287.1	19851.8	23376.8	31311.1				13503.7	65.67	53.96	98.03	68.6	44.47	47.21	88.1	69.4	81.24	55.86	84.66	72.11	62.65	78.03	92.33	84.22	61.58	58.16	79.06	74.66	55.81	55.22	62.82	68.93	59.16	50.58	81.56	62.93	74.3	82.86	86.44	88.96	194.11	160.89	242.65	184.25
		8822.84	12376.8	26181.8	16632.4	17246.6	22454	14557.3	28209.4				13803.6	66.31	54.67	98.45	68.51	44.77	48.53	89.8	71.18	82.39	57.44	86.66	74.73	66.58	79.66	96.05	85.27	62.26	58.49	79.74	75.27	56.49	56.09	62.79	70.41	60.35	51.21	84.19	66.36	75.36	85.39	88.29	91.53	199.13	169.06	256.21	188.36
		13253.3	15680.8	14878.8	14458	17596.4	15177	21920.1	22041.4				14103.7	68.11	54.93	100.61	69.13	46.31	49.21	91.5	72.01	84.88	58.88	91.12	76.25	69.71	80.64	100.69	88.48	63.77	59.33	79.74	76.31	58.1	56.88	62.96	71.45	61.08	51.91	86.11	68.75	78.3	87.41	88.58	93.53	208.3	172.69	262.81	190.11
		11384.9	14472.2	15933.4	18790.2	22251	21872.5	29240.3	32624.9				14403.7	70.09	56.69	104.43	72.97	47.65	49.6	94.09	72.87	87.03	60.46	94.09	76.26	72.59	80.55	103.43	91.51	65.13	60.53	80.74	78.2	58.32	57.55	62.65	72.56	61.7	53.3	88.78	70.99	79.36	88.57	90.93	97.66	216.93	175.88	273.56	196.03
		11718.5	19867.7	9502.89	19221	20020.9	20038.1	17876.2	21472.8				14703.6	71.87	59.12	110.47	74.77	47.75	50.5	95.93	73.63	88.47	61.67	95.71	77.25	75.62	82.47	105.8	93.9	66.26	60.36	82.24	79.74	58.19	58.84	64.32	74.68	62.2	54.28	93.06	70.71	81.52	91.53	93.75	100	223.85	178.9	280.5	204.34
		16527.5	10004.3	11794.9	13665.2	12625.8	14945.4	18801.9	22355.1				15003.6	73.87	62.47	111.87	76.94	48.63	51.62	99.29	74.79	90.65	62.01	97.51	81.27	78.83	84.63	106.26	95.39	67.74	60.86	83.77	81.37	58.65	58.92	64.48	75.17	63.68	55.58	95.73	72.13	83.78	93.71	97.7	103.97	235.34	186.43	294.37	213.13
		11394.5	10215.2	14971.7	16057.5	15200.9	14632.6	16091.8	17204.4				15303.6	74.22	60.11	114.33	76.42	48.95	52	102.06	76.02	92.31	61.99	99.68	84.69	83.92	85.58	108.7	96.77	69.52	61.76	86.74	82.26	59.18	60.31	64.55	76.35	64.67	56.21	99.09	74.21	86.81	98.54	97.37	104.33	236.89	187.3	315.34	223.5
		13147.3	12671	12923.4	22655.1	19862.4	20297.1	24492.8	27940.5				15603.8	76.25	61.09	116.57	76.62	50.74	52.81	105.2	77.51	95.78	61.5	101.58	87.83	87.22	86.96	108.83	98.04	70.51	63.72	89	84.46	60.09	61.32	64.68	76.37	64.83	57.75	102.29	74.96	86.36	97.86	99.27	107.91	240.82	190.29	309.81	230.08
		11305.6	6761.83	14878.6	17298.1	14460.3	17785.3	18666.9	23100.8				15903.8	77.84	62.31	120.11	77.7	51.86	53.58	108.98	81.39	96.81	61.11	102.16	90.1	89.8	87.18	111.26	101.65	70.85	65.73	90.04	86.25	61.71	62.72	64.54	76.93	65.58	59.59	107.21	77.37	88.87	100.84	103.81	110.83	247.35	196.63	320.54	237.92
		13242.1	6462.73	11707.5	22861.4	24404.4	19864.1	23989.4	25098.9				16203.7	79.63	63.72	123.59	79.15	52.82	55.48	114.24	83.66	98.85	62.62	105.18	91.51	92.79	88.19	115.25	104.63	71.6	65.97	91.35	86.9	62.68	63.17	66.62	77.11	65.52	60.45	112.75	80.11	90.15	102.67	104.51	112.72	256.19	203.07	324.94	247.21
		10468.5	8636.25	15818.8	17644.5	18413.3	23358.7	26304.5	25519.8				16503.7	80.82	64.18	126.44	81.15	53.74	56	116.51	85.06	99.35	62.11	108.12	92.71	94.43	89.69	116.73	105.56	72.08	66.12	92.42	87.66	63.45	63.58	66.48	77.62	69.2	64.1	115.88	81.69	92.46	106.68	107	113.93	266.47	208.92	327.18	248.72
		12368.3	16238	20268.5	21194.4	21786.1	19692.3	18985.4	25142				16803.7	81.82	65.5	128.19	82.99	54.32	57.06	121.67	87.18	100.48	62.76	113.16	94.31	96.36	92.04	120.22	106.81	72.82	67.76	94.12	88.99	64.79	65.02	67.32	78.88	70.81	64.81	116.75	82.56	93.8	109.68	108.89	116.55	271.77	214.51	333.51	255.22
		10467.3	22361.3	15177.9	20667.4	20847.8	19846.5	18994	27066				17103.4	83.6	66.83	130.4	84.41	55.46	58.22	124.48	88.9	102.61	63.87	115.1	94.32	97.71	93.41	122.39	107.26	73.98	70.13	99.36	90.28	64.97	65.45	67.92	80.12	72.4	66.15	120.31	84.71	95	112.19	112.5	120.63	280.15	218.7	338.93	260.86
		15080.6	8959.95	12752.5	12637.6	14400.9	16660.8	13811	19303.2				17403.5	84.77	68.19	133.86	85.49	55.8	58.96	127.39	90.84	105.71	65.07	117.79	96.01	101.83	95.47	125.87	108.64	76.43	70.79	100.34	91.04	65.8	65.53	68.69	81.36	74.48	68.4	121.82	87.14	97.1	114.87	113.91	124.06	288.81	219.34	342.06	264.46
		13935.7	13756.3	9749.48	14971.7	11509.4	16530.1	15386.1	20367				17703.5	86.13	70.79	137.49	86.4	56.71	60.09	132.79	93.51	109.02	66.93	120.59	97.4	104.68	98.41	128.41	111.1	78.03	71.52	103.42	91.44	67.35	65.64	69.78	82.78	74.45	69.04	125.46	87.66	97.76	116.89	116.43	127.49	298.54	224.73	351.06	274.76
		6095.06	7432.54	9217.01	11189	13505.4	14273	16190.4					18003.4	87.08	71.38	141.81	90.83	57.84	61.99	137.49	96.7	111.01	67.96	121.19	98.49	106.44	99.47	135.55	114.39	79.49	72.37	103.54	92.87	69.52	66.12	70.6	84.42	74.82	69.67	128.14	87.34	100.18	120.42	121.36	132.71	310.66	227.68	361.14	283.23
		11113.8	13274.5	14519.5	20108.3	23729.7	19253.3	31087.1					18303.4	88.77	72.94	144.53	94.17	59.89	64	144.13	99.28	114.23	70.02	121.96	100.2	109.3	101.01	136.55	116.25	80.87	74.42	103.96	93.73	70.21	66.27	71.66	85.12	76.25	71.47	132.46	89.43	101.25	124.91	123.88	136.7	310.84	231.58	368.62	286.19
		9848.81	21001.7	18365.2	21853.5	20011.7	24064.3	27535.5					18603.4	91.46	74.8	149.78	98.35	61.5	64.62	147.98	102.65	118.63	70.64	125.07	101.6	112.45	103.09	141.24	118.1	82.08	76.01	105.17	95.04	70.96	66.61	72.6	86.91	78.77	72.89	135.77	93.72	103.27	127.77	128.27	139	309.01	233.73	371.74	289.71
		10686.9	8404.17	17676.5	20339.2	17694.8	16513.8	22066.8					18903.4	93	77.14	153.17	102.1	62.92	66.38	153.54	105.92	120.62	72.73	126.45	102.76	115.13	105.57	146.31	120.07	83.55	77.77	103.84	95.81	72.47	68.3	72.75	88.15	81.33	74.94	140.43	97.35	106.76	133.84	136.27	142.17	311.25	237.37	381.7	300.26
		11834.2	14776.2	17666	21812.5	25887.2	28360.7	28628.3					19203.4	95.54	79.26	157.85	106.24	64.22	68.39	159.7	108.76	123.13	73.94	127.54	103.66	118.63	107.57	149.92	121.28	85.04	79.08	105.78	98.44	74.04	69.49	74.18	90.19	83.14	77.96	145.56	100.96	112.07	135.13	135.43	145.56	311.09	240.57	380.93	303.1
		12013.8	9824.79	14856	25105.5	27933.6	27050.1	30949.5					19503.3	97.34	81.8	161.53	109.49	66.71	70.02	164.45	110.81	126.36	74.99	129.59	105.18	120.56	109.97	153.93	123.65	85.57	80.62	105.73	101.18	74.22	69.04	74.81	90.84	84.29	80.53	150.87	104.46	112.95	137.88	138.72	149.18	317.29	243.32	392.46	310.86
		10104.5	12047.4	12893.9	18991.3	18293.2	22502.2	21680.2					19803.4	100.19	84.28	165.82	112.87	69.35	71.44	173.87	114.51	130.65	77.64	133.27	106.97	123.59	112.03	157.71	124.75	87.31	81.67	105.57	102.58	74.88	70.84	75.61	92.57	86.41	82	154.9	108.52	114.56	141.94	142.81	155.99	318.37	246.65	401.14	312.69
		10098.2	11243.7	12341.2	17035.2	21794.6	28637.4	25376.7					20103.3	103.27	87.5	169.55	116.39	71.47	73.59	177.88	118.59	133.66	79.29	136.52	108.45	127.71	114.33	164.01	129.92	87.73	82.51	107.7	103.75	76.17	72.29	76.35	94.47	88.42	84.79	157.24	113.18	117.56	145.82	146.93	160.65	323.3	251.73	409.86	319.86
													20403.6	105.57	91.96	174.53	121.46	73.38	75.69	185.48	121.86	138.54	80.06	140.09	110.02	131.94	115.87	168.44	133.79	89.11	83.82	109.06	105.63	76.94	73.46	77.64	96.3	91.37	87.93	162.5	116.66	119.62	151.03	153.73	167.93	330.48	252.38	415.29	325.41
													20703.5	107.59	94.5	178.45	125.04	76.23	78.05	191.86	124.09	141.67	80.74	145.29	111.73	135.21	119.78	172.6	137.39	90.74	85.81	111.06	108.06	77.67	73.08	77.69	98.65	94.32	89.81	167.66	119.16	122.51	154.35	157.48	171.96	334.64	256.93	420.77	334.08
													21003.5	111.81	97.09	184	129.44	79	81.79	198.38	127.89	144.79	82.06	148.76	114.36	140.31	124.45	178.75	142.67	92.17	88.48	113.9	110.52	80.15	74.57	78.95	100.12	95.8	92.01	170.01	120.83	126.5	158.08	162.1	178.67	340.39	264.17	423.07	342.77
													21303.5	115	99.48	188.95	133.67	81.55	85.42	205.78	132.63	147.74	83.26	152.45	117.12	144.06	128.97	184.63	145.23	95.19	90.4	115.76	111.05	82	75.56	79.13	101.19	98.98	95.64	173.09	123.94	130.38	161.71	165.96	186.6	345.08	264.5	432.44	344.86
													21603.5	118.32	102.14	194.22	138.78	84.64	87.98	212.23	137.26	150.41	84.84	155.65	119.65	148.15	130.73	187.64	149.25	96.64	91.87	118.22	113.53	83.31	76.61	79.92	102.23	100.24	97.17	176.6	126.95	134.57	166.04	171.02	191.25	347.01	269.54	439.76	348.88
													21903.5	120.94	105.92	199.13	142.54	88.98	91.86	219.12	141.82	153.26	87.07	160.05	122.22	153.29	133.42	194.38	154.01	99.89	94.1	118.18	113.99	84.39	77.85	82.11	103.33	102.35	99.06	180.09	130.95	140.11	170.65	177.98	197.46	352.59	274.31	446.5	354.07
													22203.5	123.69	109.18	203.47	147.16	92.73	94.78	225.04	146.79	155.53	88.94	166.39	124.38	158.47	135.75	198.02	158.58	104.39	96.35	119.9	115.18	85.57	79.72	84.94	105.9	106.01	102.1	184.35	134.82	142.7	175.53	182.52	204.75	360.64	280.12	456.55	359.68
													22503.5	127.55	112.11	209.54	152.1	96.83	98.4	233.82	153.33	158.8	91.76	173.66	128.03	163.6	140.22	204.85	162.42	105.91	97.67	120.88	117.05	88.5	80.85	87.11	106.13	109.13	104.38	187.35	137.32	145.68	179.21	184.02	208.87	364.81	284.71	461.2	365.23
													22803.4	130.74	115.25	215.61	157.45	100.87	101.39	240.78	158.48	161.98	94.53	176.67	132.08	167.68	143.75	209.69	167.39	109.12	100.16	124.16	118.22	89.3	82.18	87.53	106.58	112.69	107.81	190.22	141.01	150.1	184.17	191.35	214.78	370.21	290.21	469.85	370.16
													23103.6	135.63	120.2	221.68	163.4	106.49	105.66	251.32	164.78	167.41	99.31	182.47	137.29	173.11	147.61	218.41	170.4	111.32	100.97	126.35	121.82	90.86	84.5	89.21	108.22	113.8	110.99	193.61	144.6	155.08	187.79	196.97	221.32	374.35	294.2	478.96	374.61
													23403.6	138.44	122.93	226.89	166.28	111.32	108.84	256.76	169.09	169.49	101.53	186.99	139.42	176.97	149.96	224.14	173.45	114.06	102.48	128.29	124.4	93.63	86.59	89.91	110.72	118.46	114.97	198.62	150.44	159.47	193.17	202.72	228.1	377.33	299.16	486.35	383.18
													23703.6	142.85	126.4	232.6	170.81	115.55	113.72	264.78	172.47	172.03	103.91	192.48	143.2	180.95	152.74	232.26	177.5	115.84	104.9	130.87	126.82	95.55	89.03	93.08	114.06	120.88	118.73	202.61	154.63	164.19	199.1	208.72	235.65	383.89	303.23	493.84	391.89
													24003.6	147.76	130.2	241.24	174.99	120.26	117.41	274.65	178.69	177.84	105.7	197.73	147.95	186.19	157.98	238.49	184.75	117.23	106.67	131.36	128.02	97.96	90.48	95.11	116.62	123.67	120.52	210.19	156.57	168.22	203.37	213.61	239.94	387.29	307.49	502.04	402.17
													24303.3	151.63	133.54	247.46	178.98	125.86	121.78	284.24	185.08	182.05	108.15	203.11	153.18	190.01	162.8	246.57	189.63	119.17	109.23	133.07	130.11	100.63	92.29	96.56	118.17	128.8	124.18	213.98	159.32	173.77	210.52	219.94	249.6	392.94	313.94	508.38	409.47
													24603.6	155.77	136.97	253.05	183.3	130.93	125.62	292.46	190.71	184.55	109.83	207.23	157.41	195.38	164.47	251.73	193.8	120.88	110.57	134.39	131.94	103.46	93.36	98.45	120.26	132.25	127.15	215.29	162.7	178.51	216.49	228.51	256.44	398.6	319	516.99	415.25
													24903.5	160.44	141.03	259.91	189.43	135.93	130.4	301.94	196.57	187.63	111.77	211.35	163.06	199.37	168.44	258.32	198.58	121.73	112.66	136.34	135.65	107.38	95.29	99.35	122.59	135.36	131.41	220.34	167.73	184.12	220.74	237.61	264.54	404.13	325.08	525.65	424.35
													25203.3	164.78	146.49	267.65	195.75	141.81	135.76	312.49	204.12	194.43	116.1	218	168.23	205.81	173.41	267.24	204.54	123.87	114.71	139.74	138.21	110.9	97.83	101	125.14	138.17	133.75	226.47	170.28	189.79	227.7	244.04	273.2	408.5	329.54	535.67	432.18
													25503.4	170.15	150.85	273.01	201.05	148.23	140.38	321.84	210.85	196.88	118.88	224.39	171.89	208.54	176.46	274.64	209.72	126.57	116.73	143.04	139.67	112.96	99.6	101.74	128.63	142.76	137.29	233.32	174.05	195.08	233.4	251.88	280.84	412.52	335.33	545.46	441.6
													25803.5	174.57	153.7	280.23	206.43	154.06	145.06	333.25	218.25	199.3	120.79	227.59	177.26	211.61	180.55	283.54	213.83	129.12	119.42	147.86	142.38	116.97	102.25	103.12	133.14	146.64	141.65	239.45	179.91	200.15	238.94	258.33	288.58	416.08	336.32	556.41	445.43
													26103.5	179.26	157.8	288.31	212.67	161.31	151.32	346.07	226.7	202.88	124.05	234.12	182.32	218.8	186.2	291.84	219.56	129.8	121.47	150.52	145.08	119.87	104.41	103.58	134.98	149.42	144.87	245.2	183.62	205.57	243.89	265.93	295.56	421.53	340.31	568.22	450.58
													26403.7	184.96	163.46	296.14	218.43	167.96	155.89	357.58	235.33	207.54	128.34	239.34	189.38	224.54	192.39	301.28	225.77	133.52	123.82	152.62	148.64	123.3	107.39	107	138.75	153.48	148.53	254.86	189.2	212.47	250.74	271.49	305.19	426.45	345.47	580.39	456.47
													26703.6	188.95	167.69	302.98	223.73	173.74	160.33	367.26	241.82	210.34	130.29	243.16	193.21	229.26	195.71	306.4	229.08	135.73	126.55	157.38	151.09	126.43	109.69	110.65	141.04	159.54	154.26	261.24	195.5	219.29	257.46	280.04	313.14	430.94	350.18	589.92	463.41
													27003.7	193.65	172.28	311.23	228.47	180.18	165.93	379.6	250.95	215	134.61	251.49	198.74	235.84	202.22	313.61	235.33	137.17	127.75	158.91	153.95	129.11	111.24	113.05	142.51	164.33	158.14	268.49	197.85	223.4	260.95	287.32	319.75	436.17	355.61	598.94	469.09
													27303.7	198.51	175.82	317.57	234.9	185.24	170.02	388.3	257.29	218.86	136.58	258.33	201.86	239.54	205.08	319.93	237.76	139.78	129.21	162.38	157.98	132.99	114.05	114.31	144.66	167.01	159.82	270.98	200.43	228.97	266.36	294.74	328.46	441.54	360.85	610.71	476.83
													27603.6	205.35	181.39	327.57	242.04	192.92	176.01	401.86	267.02	224.47	140	266.35	207.57	246.49	211.64	332.23	244.35	141.1	131.13	165.55	161.44	138.17	116.98	116.03	149.54	170.4	163.7	276.22	206.2	233.94	272.91	304.33	337.18	447.15	367.01	619.84	483.96
													27903.6	209.6	185.87	334.39	247.65	198.45	181.36	412.67	275.32	227.58	142.99	271.49	210.61	252.36	216.66	340.17	249.75	143.54	134.32	169.44	164.26	143.18	122.24	119.23	154.34	174.48	167.14	280.55	211.06	238.33	277.67	310.04	343.45	453.86	372.25	628.64	490.33
													28203.7	213.7	190.01	341.29	252.13	203.95	186.25	423.73	283.78	231.49	146.82	274.67	215.4	257.67	221.88	350.94	254.97	144.71	136.47	172.42	168.36	146.01	125.78	121.44	157.37	178.87	170.3	285.78	215.9	245.75	285.86	317.57	352.47	458.9	376.68	638.04	497.29
													28503.7	218.88	194.9	349.01	259.03	210.6	191.08	435.38	292.21	235.28	150.35	282.58	219.06	263.77	227.21	358.46	261.01	147.08	139.49	177.22	172.78	150.03	129.35	123.46	162.53	185.2	176.56	294.83	223.28	251.22	292.41	325.35	361.24	466.29	382.93	650.46	507.49
													28803.5	224.68	200.32	356.46	265.64	217.11	196.16	446.99	300.25	239.34	153.43	289.27	225.4	270.11	232.96	367.78	267.53	149.43	142.33	180.48	175.26	156.77	131.43	125.51	166.71	190.94	180.49	300.25	227.92	257.12	298	332.04	368.57	473.94	388.6	662.71	513.52
													29103.7	230.34	204.9	366.12	272.55	223.32	201.79	457.57	307.51	243.03	157.77	295.94	230.76	277.44	238.69	376.85	274.71	152.13	145.42	183.81	179.22	161.32	134.38	129.98	169.19	192.39	183.34	302.68	231.65	262.34	304.16	338.06	375.91	481.98	396.05	675.73	523.13
													29403.6	234.7	208.02	374.4	277.71	228.83	205.88	466.32	314.51	247.41	161.86	299.9	235.54	282.02	244.36	385.86	280.68	155.22	147.99	187.51	183.13	166.69	138.1	130.56	174.68	195.39	185.9	308.85	236.41	267.06	309.46	343.75	382.91	490.35	402.22	686.87	530.87
													29703.7	241.21	213.07	383.95	284.72	236.38	212.32	479.85	325.13	252.41	165.3	307.16	240.23	288.88	251.05	395.8	287.43	158.44	151.48	191.07	186.47	171.44	141.62	134.03	180.77	201.09	191.02	318.31	243.73	274.21	316.9	353.55	392.25	497.74	408.65	702.79	539.13
													30003.7	246.8	217.82	392.15	290.49	241.69	217.14	488.73	331.85	257.83	170.6	314	246.68	296.2	257.31	405.97	295.03	160.04	154.4	195.14	190.23	175.16	144.21	135.35	184.76	205.9	195.59	324.27	248.61	278.52	321.39	358.29	398.25	504.08	416.9	710.63	547.97
													30303.6	251.54	221.83	399.15	294.78	246.89	220.8	498.07	340.23	262.34	173.52	321.84	251.55	302.75	264.3	415.12	302.36	163.34	158.88	199.07	194.4	179.53	148.85	135.78	188.64	210.87	201.11	331.05	257.7	284.62	328.67	365.07	406.41	508.73	419.41	718.25	554.08
													30603.5	256.67	226.66	407.94	301.35	251.64	225.47	507.24	348.72	267	176.88	329.46	256.47	308.1	270.44	421.91	307.79	165.78	161.55	203.98	196.97	184.31	152.32	139.3	193.26	215.61	205.99	338.04	268.07	289.07	334.29	371.49	413.22	513.83	424.02	727.26	561.12
													30903.7	261.43	230.75	416.14	306.76	257.57	230.81	517.46	357.39	272.35	180.47	335.87	263.32	314.69	277.34	433.74	314.58	171.03	166.14	208.68	202.47	189.18	156.61	142.49	199.14	221.45	207.84	352.79	272.99	297.01	342.16	382.11	422.66	523.21	432.67	739.24	570.83
													31203.6	265.43	233.89	424.21	309.98	262.17	235.4	526.61	364.99	276.79	184.16	344.06	269.32	321.21	282.49	442.36	318.68	173.83	168.48	213.32	204.66	191.93	159.81	145.98	203.03	225.75	214.37	356.27	274.12	298.76	343.35	384.73	425.41	530.63	438.8	750.24	578.99
													31503.6	271.4	237.65	432.27	314.73	267.89	239.78	534.54	371.53	281.18	187.64	350.57	273.71	327.83	288.14	451.1	324.55	177.96	173.29	218.13	209.16	196.8	164.85	149.92	207.04	232.39	216.72	358.59	277.86	305.07	350.53	394.04	434.53	536.39	446.25	762.05	589.11
													31803.5	278.21	242.99	442.62	321.06	274.48	246.1	546.99	381.39	287.69	192.33	360.76	281.23	336.44	295.7	462.33	332.11	181.7	176.73	223.12	212.79	201.17	167.7	152.78	212.85	235.57	220.51	364.57	282.6	310.47	355.91	401.04	441.79	544.89	453.66	774.32	599.04
													32103.7	283.8	247.18	451.86	325.88	280.51	251.4	556.85	389.78	292.86	195.91	366.86	285.93	342	300.67	469.98	337.71	185.1	179.85	224.79	215.7	206.2	171.09	158.22	218.53	239.19	223.19	369.37	288.22	315.65	362	405.97	448.98	552.32	459.41	784.31	609.36
													32403.5	288.94	251.31	461.55	330.5	285.11	255.28	565.02	396.79	297.04	199.57	375.11	290.19	346.23	304.56	478.89	342.52	189.05	183.49	229.26	220.95	211.62	176.96	162.78	225.83	244.64	227.48	377.9	293.5	322.77	368.99	414.4	458.97	560.31	465.21	794.42	618.36
													32703.5	293.41	254.11	467.12	335.04	289.13	259.41	573.85	403.48	303.27	204.02	382.96	296.34	353.9	310.69	486.55	348.93	193.49	186.83	233.08	225.81	216.3	179.46	166.43	230.33	247.89	230.51	384.62	298.83	326.49	371.87	420.73	463.96	566.32	473.43	805.5	629.85
													33003.4	300.34	258.94	476.77	341.43	294.33	264.54	582.92	411.57	309.47	207.9	389.64	303.36	361.83	317.26	499.02	356.79	198.84	190.89	237.8	230.24	222.07	184.91	171.94	236.63	253.07	235.58	394.49	304.94	334.82	379.81	429.66	473.68	572.28	478.98	816.07	636.8
													33303.4	305.14	261.74	482.57	345.33	297.84	267.72	589.24	417.15	314.69	212.16	395.46	309.45	366.65	321.74	506.98	361.32	202.52	193.8	240.5	233.47	225.99	189.18	176.68	242.11	256.25	239.13	399.89	309.5	340.09	385.05	435.98	480.67	580.75	487.2	828.46	645.45
													33603.4	312.08	266.68	492.15	352.47	304.43	273.15	601.03	426.41	321.05	216.02	404.35	315.69	374.46	328.06	515.98	367.8	206.86	198.55	245.44	239.59	231.18	194.21	181.33	249.9	262.42	243.05	407.95	313.94	343.68	389.52	443.44	486.97	586.81	493.09	838.79	651.33
													33903.4	316.91	269.93	499.57	356.28	309.59	277.87	611.41	434.01	325.54	219.88	412.37	321.33	380.45	333.65	522.82	373.98	210.3	201.77	248.48	243.16	235.27	198.68	186.28	255.62	265.07	243.87	408.52	314.4	346.98	394.27	449.5	492.82	594.59	500.14	847.85	659.38
													34203.4	322.13	273.36	507.64	361.1	314.08	282.31	619.65	439.9	330.87	223.13	422.19	328.69	385.58	338.78	531.04	380.04	214.48	206.85	254.89	247.31	240.04	204.04	191.21	261.14	268.82	248.23	416.91	321.09	353.09	401.48	458.06	501.95	600.26	505.46	855.9	664.95
													34503.6	327.52	276.87	515.44	366.42	319.7	286.28	628.22	445.75	336.06	228.13	430.24	334.19	391.41	343.95	537.89	386.51	219.96	211.16	261.21	254.68	247.05	209.7	198.63	269.65	272.51	251.83	421.27	325.58	358.67	407.19	466.85	511.49	606.11	511.54	865.28	671.99
													34803.5	333.11	281.2	523.51	371.94	324.95	291.39	637.17	453.68	342.12	233.16	439.65	342.19	397.66	350.98	548.66	394.36	223.15	214.85	265.35	257.69	251.57	214.36	203.62	276.38	277.47	257.21	434.55	334.9	362.98	412.37	474.76	519.36	613.35	519.36	875.34	682.4
													35103.6	338.29	284.87	530.62	376.19	328.42	294.78	642.81	458.62	346.65	237.73	446.88	347.16	403.46	356.63	557.66	400.96	227.62	219.63	271.23	263.47	256.57	219.15	209	283.57	281.96	259.61	436.81	336.58	369.09	419.25	484.49	529.4	616.62	523.7	883.02	686.02
													35403.3	344.51	289.72	540.02	382.26	333.15	299.43	651.18	465.66	351.81	241.81	456.13	355.34	407.11	360.97	565.08	405.87	231.49	224.26	277.77	268.03	261.37	223.38	212.48	290.14	285.61	261.02	443.5	339.53	373.49	424.51	491.34	535.82	621.75	527.92	890.5	692.1
													35703.6	349.06	292.91	546.85	386.27	338.03	303.56	658.94	471.64	356.74	246.11	463.78	361.83	412.86	366.11	571.23	412.31	235.7	227.89	284.04	272.42	266.66	228.12	216.98	297.28	290.54	265.87	450.4	346.13	380.99	432.28	499.32	544.26	627.69	533.69	899.72	699.2
													36003.4	354.16	295.75	552.6	390.52	343.48	307.66	667.04	477.96	363.02	251.14	472.12	368.09	418.63	372.34	581.46	418.08	241.1	232.93	291.23	278.95	272.82	233.41	222.11	303.69	296.17	270.9	462.01	352.96	386.83	438.18	508.88	552.82	631.73	537.96	906.82	703.53
													36303.5	359.14	299.09	559.97	395.22	346.52	311.13	674.13	483.26	368.48	254.63	480.16	375.46	424.87	378.1	588.74	423.41	244.22	235.71	296.66	282.91	277.62	237.98	228.11	310.14	298.67	273.55	464.21	356.17	392.17	443.54	516.03	561.38	636.61	543.83	912.79	709.42
													36603.4	364.81	303.99	568	400.19	352	316.34	683.55	491.51	374.76	260.07	489.35	382.63	430.73	383.25	599.1	429.05	249.83	241.41	304.63	289.18	284.16	243.26	233.81	318.33	300.2	275.51	467.36	361.05	396.76	448.35	522.9	567.71	641.43	550.29	922.78	716.25
													36903.3	371.49	309.15	578.14	406.77	356.14	321	693.1	498.67	379.4	263.83	494.61	388.36	435.85	387.82	607.7	433.71	254.36	246.57	311.56	295.63	289.83	248.6	240.53	325.13	302.55	278.9	474.54	367.64	401.71	453.74	530.42	574.62	645.98	555.54	930.51	722.62
													37203.6	374.28	310.77	580.68	409.81	358.42	324.48	697.59	502.89	383.95	267.21	502.09	392.37	441.2	392.19	615.14	439.38	257.48	250.35	316.42	300.94	294.64	253.4	245.08	331.06	311.2	282.82	482.93	370.57	406.82	459.4	537.52	582.1	649.47	560.72	939.85	728.45
													37503.6	379.6	314.05	587.55	414.66	361.76	327.53	704.38	508.33	389.39	271.74	510.27	399.57	444.87	395.3	624.1	443.59	263.27	256.32	325.57	307.49	301.46	259.52	252.32	338.8	311.25	284.53	485.72	373.71	411.48	464.7	544.16	589.74	653.68	567.36	946.86	734.3
													37803.3	385.1	318.42	595.97	420.03	365.7	332.04	712.06	514.88	394.83	275.83	518.09	405.24	450.36	400.38	631.66	449.7	267.46	261.03	329.79	312.56	306.71	263.39	256.27	344.11	317.14	289.11	492.04	380.23	418.46	471.59	554.3	599.28	660.35	571.93	953.93	739.5
													38103.6	389.63	321.52	602.59	424.51	369.55	335.97	718.66	520.97	401.11	280.21	526.42	412.01	455.92	405.84	640.46	455.65	271.63	265.06	336.54	317.67	312.63	267.87	260.23	350.68	319.43	290.29	496.14	382.18	423.53	476.75	561.64	606.36	662.83	579.37	959.17	744.94
													38403.6	393.48	324.41	608.37	427.24	372.31	338.84	723.9	526.02	404.88	283.59	534.03	416.87	460.55	409.76	647.35	459.71	277.75	271.03	344.39	325.13	319.45	274.48	268.67	359	324.39	295.18	505.45	390.15	428.51	482.61	569.26	613.61	667.12	583.83	967.2	751.95
													38703.6	399.3	328.34	616.07	432.87	375.16	341.83	729.34	531.51	409.47	286.7	539.4	422.55	465.38	414.11	654.42	465.18	281.42	275.13	348.96	329.29	323.61	278.22	273.54	366.15	325.48	296.14	505.09	391	432.46	486.12	575.32	618.95	671.84	588.86	973.71	757.62
													39003.7	403.89	331.54	622.23	437.17	378.94	345.57	736.9	538.23	413.95	290.14	545.58	428.49	469.43	417.94	661.07	470.14	285.7	279.34	355.04	335.5	328.63	281.58	277.86	372.27	328.77	298.44	510.86	396.06	437.95	491.61	583.15	627.87	676.07	594.61	982.2	762.63
													39303.6	408.46	334.98	628.13	441.37	382.09	348.41	743	543.03	419.96	295.03	553.58	434.08	474.39	422.84	668.82	474.74	291.14	284.34	362.62	342.03	334.76	286.84	285	379.78	333.29	301.24	518.74	400.97	441.62	494.8	588.82	632.72	682.26	600.69	991.57	770.63
													39603.6	412.06	337.59	633.56	444.94	384.8	351.3	748.2	547.89	424.48	298.41	559.15	438.65	480.44	428.07	679.2	479.7	295.99	290	369.29	350	340.34	292.22	291.85	387.07	338.79	306.14	522.77	405.07	447.5	501.02	599.22	643.33	687.02	606.75	998.28	777.96
													39903.7	417.36	341.99	640.82	450.26	388.31	354.96	754.95	554.26	428.59	301.88	564.74	443.34	484.62	431.84	687.36	484.53	300.09	294.8	375.15	355.9	344.07	296.11	297.57	392.37	341.07	307.53	527.97	408.01	451.74	505.8	605.77	651.43	690.85	611	1002.99	782.74
													40203.7	421.04	345.13	645.43	453.51	390.23	357.19	757.88	558.16	433.18	304.88	570.7	448.62	488.39	435.73	692.56	488.13	305.02	299.72	382.22	362.29	350.46	300.68	304.67	398.72	345.47	310.91	537.1	413.45	455.14	510.38	610.42	656.96	694.73	616.74	1009.15	787.06
													40503.7	425.52	348.98	652.63	458.89	394.13	361.49	764.79	565.06	437.17	308.21	576.05	453.87	491.98	440.27	700.43	492.05	309.03	303.66	387.93	367.05	355.06	304.56	310.98	404.51	347.84	314.05	540.13	417.4	459.18	515.12	616.16	663.48	699.49	623.29	1015.73	792.51
													40803.7	428.57	351.72	657.89	462.12	395.4	363.27	767.36	569.33	441.42	311.75	581.75	459.45	496.52	445.25	707.67	496.39	312.15	307.48	393.54	371.16	358.23	307.44	316.49	409.15	350.96	316.61	541.22	419.88	463.37	519.79	622.45	668.82	702.49	627.59	1020.62	797.68
													41103.7	431.88	354.9	663.93	465.46	398.49	366.93	773.49	574.76	445.38	315.64	588.48	464.16	501.11	450.06	713.8	501.36	316.56	312.86	400.68	376.62	362.62	311.09	323.09	414.23	356.76	319.34	549.43	423.65	469.17	525.72	631.39	676.74	705.23	632.92	1023.31	801.44
													41403.7	435.52	358.13	669.6	468.84	400.43	369.18	777.47	576.98	448.79	318.6	594.53	468.59	504.17	453.97	719.73	504.56	320.81	317.24	407.43	382.02	368.48	315.06	328.77	420.23	360.25	320.78	554.66	426.05	471.42	527.33	635.6	679.23	708.88	636.63	1029.54	806.41
													41703.7	440.53	361.71	675.99	473.87	402.9	371.69	782.1	581.13	452.13	321.72	600.27	472.77	509.1	458.74	727.21	509.41	325.92	322.11	414.89	388.18	374.16	319.12	335.2	426.31	362.78	324.15	555.92	430.23	476.58	532.74	643.92	686.48	711.92	640.76	1033.46	810.55
													42003.6	445.34	365.08	682.55	478.35	404.92	374.54	786.96	584.83	456.65	326.02	606.88	478.47	513.63	463.42	733.18	513.15	330.98	327.93	422.02	394.1	379.82	323.45	341.57	432.17	366.64	327.62	562.91	434.86	483.45	539.47	652.51	696.42	716	645.08	1037.54	815.88
													42303.6	447.98	367.41	686.9	480.74	406	375.96	789.16	587.42	462	331.34	613.84	484.2	516.83	468.14	738.78	517.01	333.83	330.5	425.19	397.08	383.05	325.66	344.95	435.8	364.39	328.42	556.2	433.9	485.25	541.34	655.7	698.47	721.13	649.54	1044.25	821.84
													42603.7	451.54	370.22	692.63	484.82	409.23	379.35	795.37	593.41	466.16	335.34	620.08	488.68	521.4	472.57	746.24	522.01	338.45	334.27	431.06	402.73	387.27	329.2	350.68	441.71	366.96	330.21	558.26	436.51	490.83	546.9	662.43	704.87	726.63	653.92	1046.38	825.62
													42903.5	457.77	375.19	702.08	491.05	412.31	382.69	801.95	598.53	471.99	338.69	628.85	495.67	527.91	479.06	758.38	528.22	344.33	338.86	439.29	409.24	393.39	332.46	356.83	447.95	373.32	335.03	568.08	441.95	495.01	550.59	667.91	708.9	729.62	658.16	1051.48	832.95
													43203.6	462.55	377.83	708.9	494.64	415.11	384.85	808.05	602.98	476.45	342.09	636.18	502.38	531.76	482.63	765.62	533.25	349.89	343.18	447.42	415.84	400.1	336.25	361.89	454.92	376.4	337.6	577.66	447.99	500.95	555.77	676.99	717.34	732.83	660.88	1054.9	835.83
[truncated: 30 more columns]

## Sheet: Figure 4
		Figure 4a																						Figure 4b							Figure 4e
		Area of Neutrophil Accumulation																						Area of Fungal Growth During ROS Disruption							Area of Neutrophil Swarm in Control and CGD
	Time (min)	15 DPI	15 Apo	30 DPI	30 Apo	60 DPI	60 Apo	90 DPI	90 Apo	120 DPI	120 Apo	240 DPI	240 Apo	360 DPI	360 Apo	480 DPI	480 Apo	600 DPI	600 Apo	720 DPI	720 Apo			Control	Trolox	Apocynin	Candida Alone			Time (min)	C 30	CGD 30	C60	CGD 60	C 120	CGD 120	C180	Cgd 180	C240	CGD 240	C300	CGD 300	C360	CGD 360	C480	CGD 480	C600	CGD 600	C720
		18807.5	0	16911.2	12964.9	12348.6	11836.4	6684.62	7893.87	4088.55	12260.7	0	29422.5	0	38472.5	0	44866.2	0	49682.2	0	65206.6			43813.2	283033	281555	200650				11313.6	8540.65	8959.13	11772	10551.1	15628.7	11187.6	17823	13647.7	15934.4	15183.1	15177.7	14493.4	14494.7	13130.2	15830	13648.1	14726	15167.8
		14086.2	0	22650.5	9965.53	14431.4	10452.9	10076.7	10829.6	3834.64	10139.8	0	29065.2	0	40932.5	0	46702.2	0	53295	0	72015.7			46039.8	300377	273222	242622				11624	12168.9	11493.3	12109.8	10831.5	14042.5	12713.4	13797.1	13665.2	11277.4	15661.5	11804.1	15664	12486.7	17914.1	10757.9	16517.6	10698.4	18902.1
		15932.1	0	17396.4	13810.7	9066.06	9590.47	6001.44	8454.24	7825.28	10387	0	29394.8	0	36981.7	0	43011.9	0	49263.4	0	57295.6			48287.2	329759	237056	234985				9015.29	12114.4	9047.74	14179	10710.9	18867.1	10085.2	18969.9	10677.2	19659.2	12217.1	19732.8	11929.7	21154.2	12865.3	21816.9	14497.2	21995	18063.9
		20193.8	0	29274.8	17178.4	21080.6	12840.4	10710.7	6323.95	7675.92	11866.8	0	26699.8	0	34840.9	0	42964.3	0	46784.6	0	61454.9			49650.2	184086	221074	175908				10836.1	12963	10368.5	14883.6	13293.3	18687.4	15935.2	17209	16305.1	18669.5	16400.3	18620.5	16524.3	17392.5	18770.2	19013.6	21641.8	18023.5	22600.2
		6359.35	0	7582.43	14094.5	6670.79	12397.9	4056.47	7643.28	2443.95	13687.9	0	36467.8	0	58254.2	0	65945.1	0	76547.9	0	85805.9			57359.9	216746	271088	185356				9526.96	8493.64	8314.77	11882.7	9830.63	16948.2	9262.8	17168.2	10294.9	15691.1	9097.24	17986.9	11775.4	15601.2	11345.7	17649.5	12919.8	15908.2	11304.5
		5615.33	0	7516.05	12798.9	4916.11	13674	4010	9225.38	1477.54	18628.3	0	38058.2	0	51859.5	0	59493.3	0	63262.7	0	72496.9			52969.2	170685	225808	206456				10054	11034.9	8941.66	8247.38	9719.14	13141.9	10085.6	12745.9	10802.4	13713.9	10245.4	13436.8	11296.6	13651.5	13463.9	14978.5	15070.4	15977.3	18929.1
		8151.1	0	10574	10970.7	7508.31	13580	2701.18	8453.69	3036.4	19600.3	0	39068.3	0	50870.4	0	55615.6	0	65844.4	0	75492.4			59035	241582	211658	211523				10011.6	12342.8	10305.3	12376.5	12282.5	21454.2	14127	18580.9	14016.7	20115.1	12875.2	20900.5	14468.9	21088.1	14010.5	23310.3	16258.1	24572.8	20997.4
		18845.2	0	24592.2	12381.3	15793.3	12109.1	10604.5	14824.1	10349.4	13219.9	0	44506.1	0	65100.9	0	74065.2	0	86225.2	0	97116.2			54446.6	192285	234860	202606				13761.7	11589.8	13403.1	11010.8	15095.4	20356.4	14402.3	20724.1	13443.1	18117.9	13233.8	20042.3	17228.1	16425.7	19692.5	18479.4	17078.4	17350.9	18606.7
		12810.5	0	9933.44	11610.7	7699.15	11602.4	6856.66	11232.9	6926.91	12184.9	0	33071.3	0	48045.3	0	55617.2	0	66648.7	0	70348.9			32326.7	215643	266001	177334				12995.5	11641.4	10769.5	11355.2	11714.6	18028.9	11959.6	15401.1	12445.9	19788.5	13281.2	17567.2	13187.2	16413.6	15672.4	15903.2	15841.2	17538	18859.2
		17798	0	14701.3	10610.5	10538.6	9565.03	5927.87	9055.55	6868.83	14828.5	0	30002.2	0	39645.3	0	46615.3	0	59958	0	63194.7			63873.1	214509	188571	151385				16408.6	15851.2	12774.6	17321.3	12653.5	27617.9	15223.9	25012.9	16355	24659.3	15450.2	26714.3	16535.5	29471.5	18420.4	28856.2	19958.3	27325.8	22195.5
		20275.7	0	23061	9711.07	27407.3	15250.6	18666.5	9244.74	7850.72	8230.76	0	31520.2	0	41762.3	0	46136.3	0	57238.6	0	58540.2			67462.6	146724	212584	205946				17417	13733	16984	17018.5	16581.3	21254.5	18078.4	16481.4	17809.7	18177	18991.1	21743.7	18918.7	20472.8	20165.8	20809	23482.5	22314.8	27414.4
		12385.7	0	18770.5	0	20408.5	11401	11335.2	9905.23	8220.25	13764.2	0	36085.6	0	48309.7	0	60596.4	0	62601.1	0	68446			63966.7	244307	189049	163621				14486.4	14357.8	14638.2	13934.4	14433.1	20547.7	18693.2	23804.5	19560.2	20952.9	19237	22352.3	19855.1	20651.7	24769.6	22288.6	25363.2	20468.7	27921.1
		17053.4	0	17259.8	0	8101.87	8166.59	8620.2	10754.9	6815.73	11667.1	4460.84	25627.2	0	37179.2	0	44032	0	55461.8	0	59147.6			85316.7	176293	325285	201472				12203	20073.1	11533.3	18401.6	14718.9	24166.4	17639.1	29112.9	16857.9	26143.2	17934.5	24495.9	19473.2	25293.3	22066.1	26428.1	20849.7	26927.7	23314
		18703.5	0	24054.5	0	10824.6	10156.9	9663.49	9494.77	6402.5	13342.1	2516.41	28396.4	0	42199.9	0	47945.7	0	59737.3	0	72041.1			50128.8	178104	227525	152332				12156.4	14198.5	16962.3	19772.3	17580.1	24220.9	17998.1	27616.6	17632.9	25954.7	18600.1	24322	18122.9	27864.1	22691.7	29560.1	24433.9	25859.5	30758.6
		21480.5	0	25452.9	0	14581.8	0	8137.27	0	5141.8	15702.5	0	30795.5	0	43594.4	0	56098.5	0	66154.2	0	70659.3			70115.8	103452	207330	218421				12210.5	15047.1	14119.9	15397.4	15927.8	23638.5	15679.8	23600.2	17791.4	23094.4	17859.2	19803.1	19575.6	22472.5	21857.7	22579	23117.7	24277.1	24964.7
		19015	0	18844.6	0	6280.8	0	9355.37	0	10606.7	17779.2	0	32923	0	41538.2	0	47887.1	0	57018.4	0	68462.1			39422.6	196967	240156	217391				10829	15309.6	13588.7	15792.6	14774.2	20083.9	14051.7	20900.9	17343.4	22129.3	19286.9	23486.7	17593	23880.2	21359.7	24433	22991.2	24236.7	24701.4
		16786.8	0	19120.7	7433.07	9266.31	7130.48	5064.36	5280.65	3501.07	7084.57	13172.3	28858.8	5306.65	34246.8	0	42236.4	0	42480.3	0	43859.4			54894	133250	199995	211835					14703.5		15152.4		18468.2		19515.2		17465.7		17880.4		17342.1		17499.8		18485.3
		19047.1	0	24138	8674.41	11158.2	8734.7	7804.81	8019.44	7517.71	10181.3	8640.11	26512.8	2564.54	36475.6	0	39520.2	0	44586.3	0	47387			98551.2	221241	237451	261038					18526.4		17252.7		17693.6		16421.1		15939.4		15960.2		14836.6		15569.6		17780.6
		15052	0	21804.1	9122.48	23936.6	6296.84	6869.38	8543.86	5494.73	10652	0	27893	0	37932.6	0	43847.2	0	45193.1	0	47250.9			85462.3	221074	273991	234975					14582.5		16275.9		18190.7		20390.9		21093.9		19597.2		18239.4		18593.8		18658.7
		16555.6	0	30750.2	9879.23	9400.73	8101.87	21304.6	7970.21	11061.4	9135.76	0	26204.1	0	31845.4	0	37926	0	40347.3	0	46565			91954.7	273648	273991	205301					20451.2		20593.1		20111.3		21095.6		22311.1		16969.8		16576.7		18849.2		20355.5
		15648.9	0	30790	8625.17	20000.2	9147.38	15048.1	7830.81	13292.9	12113.5	4665.52	31372.5	0	39252	0	47040.7	0	51100	0	56406.6			122658	204770	235838	242310					15466		15852		14854.9		16330.4		20737.8		17361.7		17629.2		18174.9		19246.9
		17607.2	0	25603.9	10553	19155.5	9414.56	11484.6	8067.57	9153.46	9270.74	0	24368.1	0	35565.6	0	38738.6	0	42708.2	0	45687.7			109538	283418	226974	194262					10049.4		11850.7		13302.9		15105.4		16188.2		18257.3		16110		15314.2		16751.8
		18268.8	0	29092.3	6119.82	18747.8	10127.1	13348.2	7577.45	10335.6	9087.63	0	29240.5	0	36315.7	0	39383.1	0	43792.5	0	47184.6			94753.5	213094	189871	217724					12599		16145.3		18995.7		20039		19740.3		18967.8		17352.9		18402.5		18658.7
		18629.4	0	24001.9	8261.18	29215.1	7912.13	8506.8	9422.31	10024.2	12157.2	0	28741.5	0	33505.5	0	38712.1	0	42096.4	0	49855.3			85743.3	231687	187655	295196					17553.4		19040.2		18011		18599.2		22288.6		19771.9		19361.3		20184.2		18038.1
		19095.8	0	30307.6	12054.9	15154.9	6559.05	3293.08	3882.21	7362.27	6769.81	4275.52	29340.6	0	35476	0	42858.7	0	43314	0	57432.2			67077.6	134956	174525	160832					12048.7		13471.4		10811.5		7922.49		14023		12572		14666.5		12262.1		13118.6
		15818.7	0	31195.5	12433.8	6736.07	4611.31	3133.21	6892.06	5273.46	6313.44	3914.85	30761.8	0	35855.4	0	40735.6	0	44847.4	0	55860.6			85691.2	189830	198694	222697					15907		14516.3		14715.2		14508		15823.8		14914.8		14399.8		14506.3		14890.3
		17887.6	0	23797.8	13460	17009.2	7693.07	7278.18	7310.27	11023.2	8007.83	2856.62	23173.2	0	34566	0	37450.8	0	39102.1	0	42291.1			66932	165358	196780	268768					16604.2		16358.3		16083.8		18812.6		17197.4		16056.7		15054.6		14719.3		16825
		17577.8	0	25787	0	33225.1	11888.9	8452.03	3618.9	11174.2	9206.57	0	25871.7	0	36456.2	0	43228.2	0	48115	0	51747.7			54540.2	159698	215685	224237					17180.7		18137.9		15896.1		19386.3		18137.9		18080.9		15773.9		16251.4		15360.8
		10306.3	0	13878.2	0	14607.3	9597.11	4382.84	11858.5	2421.27	13962.2	0	37891.7	0	46779.1	0	55878.3	0	59613.4	0	64662.3			58181.8	189070	241228	250217					17979.4		19588		16920.3		20093.9		17216.1		16538.4		15642.8		16056.7		16100
		12412.2	0	18906	0	13155.2	15765.1	3406.48	9063.29	3898.81	13623.1	0	29870	0	38234.7	0	43023.5	0	50282.4	0	51185.2			62010.7	148534	209889	291533					16851.3		19388.8		15543		17189.9		17083.4		16438.2		13883.6		12626.5		14720.6
		10400.9	0	19025	0	11904.4	0	2645.3	19178.2	0	15529.4	0	40094.4	0	48797.6	0	57762.5	0	60878.5	0	63509.4			66432.6	173255	202846	270412					17068		18860.9		17839.2		16694		14483.9		14640.7		14485.1		13593.2		14660.2
		9617.03	0	14310.2	0	10149.2	0	2516.97	16195.4	0	19993	0	36766	0	52767.8	0	54605.5	0	59336.2	0	63554.2			64174.8	274668	236598	212751					18509.4		17105.8		16285.5		15070		40546.3		40971.1		35461.3		33271.1		32864.3
		14535.4	0	19778.9	0	13166.8	0	5604.26	10535.9	5505.8	9703.88	0	14162.5	0	14700.8	0	18632.8	0	25736.7	0	18480.6			70126.1	179123	219649	189590					24621.1		24752.1		31094.7		29883.7		41372.9		42827.2		35763.3		33107.2		27432.7
		11294.3	0	14321.8	0	2154.63	0	4470.24	10463.9	1672.26	10475	0	11189.7	0	15174.3	0	18930.9	0	24423.4	0	20804			75578.1	155630	200744	241353					26270.9		31257.3		34313.2		32868		57977.9		51348.3		49189.7		48639.4		45601.4
		11768.3	0	12308.2	0	10283.6	0	4595.26	10850.1	0	9781.87	0	12700.5	0	14886.1	0	18492.2	0	24171.7	0	20298.9			39713.9	181756	179550	242716					24039.1		29967.4		39961.1		53297.2		41118.7		41145.8		39316.7		38486.4		31247.3
		12307.7	0	13127.5	0	18360.6	0	0	7351.76	0	6056.76	0	14274.2	0	14436.3	0	20227.6	0	25874.4	0	24962.8			53801.5	190110	191047	261756					22571.5		28991.9		30421.6		42853.4		26898.6		23478.8		22509.1		19376.3		20742
			0		0		0		10046.3		12697.7		12403.4		18804.2		23402.3		31768		30146.1			49473.3	227442	176824	267541					19386.7		22349.4		45036.1		25134.8		46204.6		36910.2		37816.6		36619		32997.8
			0		0		0		11621.2		12912.3		9967.74		13192.2		26174.8		28054		26833.1			61719.3	199339	184908	281597					25425.2		27766		44839.8		43564.3		60532.1		51975.2		61781.7		53094.2		52525.1
			0		0		0		10295.2		11612.4		14154.8		19491.8		28845		30655.5		29738.9			59888.2	158928	196228	313612					31803.5		39596.6		26349.1		59823.2		58168.4		25590.3		21866.4		18093.8		24940.6
			0		0		0		14722.9		10612.2		17518.6		32706.7		43453.9		41060.9		40076.8			72706.5	173037	205655	243246					29333.4		37941		18456.1		26311.2		28699.4		23356.9		24601.1		20641.3		20894.7
			0		0		0		8801.09		13928.5		15655.5		21359.4		23295.5		26363.4		28122.5			46612	130753	165587	261655					17162		22178.8		21166.3		24826.2		23428.9		25098.2		24289.1		22088.5		21197.1
			0		0		0		8430.46		11058.6		11939.3		24608.8		23020.6		26382.8		24916.9			38663	236806	184752	192924					17052.2		26578.7		24485.5		26540		31251.5		29162.4		30049.3		27713.1		30979.5
			0		0		0		8406.67		10045.7		13385.8		28382.5		26867.4		32837.3		32384.2			49910.3	154340	204354	179886					16543.8		21090.2		30143.7		31568.5		33408.4		35020.4		33980.8		31732.8		33100.6
			0		0		0		7820.3		12084.2		14199.6		31131.8		30532.2		36705.1		35010.7			55601.5	170925	184315	146452					13810		17041.8		29442.4		32413		32193.7		31116.3		33343.5		29715.3		31722.8
			0		0		0		11736.8		9703.88		17598.3		20073.8		32940.2		45852.5		47447.9			39557.8	216340	184471	162008					20836		25755.5		30143.7		31266.1		22459.2		24762.5		24816.6		22685.9		23817.8
			0		0		0		8827.09		9833.87		11651.1		15213		18126.6		29373.8		28699.5			56558.7	186625	208787	208970					20984.9		25439.3		23499.6		20947.5		26025.5		24364		25356.5		27469.3		29023.1
			0		0		0		7251.63		9926.81		12455.4		16983.7		24149.6		31761.9		39693.4			42960.1	209765	183670	183299
			0		0		0		0		11130.5		16942.8		21073.9		36907.6		50341		55827.4			36290.8	168875	224258	184610
																								69096.1	137610	211232	171727
																								70417.5	138099	226953	173080
																								64174.8	157388	193065	202071
																								70792	178239	216684	209709
																								34730.1	128287	207184	206899
																								73767.7	144248	176803	176837
																								69637.1	145954	171278	191852
																								60533.2	167731	202658	212196
																								84723.6	164984	215258	175463
																								86856.5	138265	198798	248075
																								76566.5	153414	205634	164381
																								71666	175867	205707	195630
																								67337.8	135435	222136	214298
																								59097.4	138931	220492	185338
																								60730.9	148066	213354	192862
																								49566.9	160583	210909	167440
																								35760.2	167710	219108	246951
																								57921.7	175034	176439	239178
																								69377	134915	219618	195619
																								62593.3	150917	210243	233507
																								67192.1	152145	229377	244558
																								78096	132771	198757	179740
																								50534.5	141282	204989	214475
																								46705.7	146922	224362	196067
																								53874.4	152051	208277	196400
																								122211	145787	195178	173559
																								81550.3	111369	189653	174558
																								72227.9	146370	190090	199043
																								80572.2	140221	197935	207076
																								109705	152301	214218	183174
																								92287.7	159313	196842	238866
																								68201.3	170779	174264	194995
																								59690.5	124646	161748	208137
																								79230.1	147889	186552	201061
																								80780.3	116374	183868	213559
																								69231.4	155609	197706	217378
																								56215.4	140127	157482	172716
																								83558.3	129182	195417	223361
																								99882.9	140731	201181	168481
																								65485.8	158346	180632	189813
																								78376.9	170092	202190	185016
																								79802.3	140377	174098	206056
																								68440.6	135789	166253	272622
																								77430.1	168209	165774	187066
																								82309.8	157170	197175	188283
																								74121.5	196135	209068	189272
																								67410.6	163090	209782	176306
																								59014.2	168979	207346	239011
																								93964.6		213538	201384
																								57023.9		210042	218991
																								53361.1		189490	202456
																								47065.6		204797	206795
																								62351.7		201686	188512
																								91196.7		204110	199667
																								48803.3		160666	195723
																								61654.5		175578	234329
																								80603.5		214038	261415
																								53475.6		223424	224807
																								49115.5		176316	174589
																								68158.2		154194	163413
																								54890.7		125057	240104
																								63121.8		144225	205421
																								65806.4		112841	187690
																								80114.5		119542	182331
																								75026		145827	179646
																								91904.3		203881	229896
																								73818.9		192685	197721
																								73361.1		157315	212029
																								68688.9		155973	172373
																								96441.2		126420	174121
																								85785.6		143632	198845
																								84464.1		160135	180323
																								39542.1		167346	183091
																								65619.1		212820	176431
																								60749.2		195505	202872
																								52684.7		178554	268456
																								69625.4		159854	184835
																								75868.9		156056	285821
																								37794		179532	222916
																								43642		171041	184159
																								50489.1		136951	204812
																								63985.4		160656	196520
																								53361.1		162112	235401
																								48751.3		144672	166274
																								32622.3		182945	164786
																								46264.3		136993	175888
																								55692		175401	184284
																								60988.6		205744	168490
																								53995.8		178710	142229
																								80301.8		193975	157274
																								66722.2		187815	210826
																								53860.6		164662	226453
																								75275.8		171842	167991
																								51113.4		204651	156088
																								59479.7		199938	142458
																								81769		212456	154943
																								56847		187804	129296
																								54214.4		170000	179352
																								77138.4		200520	204854
																								63621.2		167170	174306
																								84786.7		172539	180601
																								62487		185244	168292
																								52424.6		163403	176772
																								67138.4		186275	210555
																								77117.6		199771	234007
																								72934.4		207555	188893
																								103320		148751	170956
																								81175.9		170884	160229
																								68990.6		169095	144924
																								75567.1		243871	182037
																								81082.2		222830	189757
																								86638.9		181207	226204
																								79687.8		177628	192275
																								99979.2		194048	168188
																								67523.4		167784	180247
																								77325.7		170156	187156
																								106348		187929	174254
																								77918.8		182830	200297
																								78085.3		171748	263753
																								79302.8		182466	230615
																								95952.1		163153	232249
																								82289.3		140864	252569
																								59334		157898	277924
																								98126.9		169521	255149
																								95473.5		191509	262505
																								90291.4		216993	247189
																								86118.6		198241	216944
																								94401.7		171218	215466
																								87263.3		148377	211065
																								70759.6		186358	208037
																								76358		208398	221449
																								67429.8		168689	199048
																								77856.4		193195	180955
																								83787.7		170052	229346
																								82060.4		156785	192431
																								87794		166452	187676
																								54713.8		194287	198923
																								67939.6		168606	147848
																								71467.2		184901	231832
																								81144.6		192799	189476
																								96753.4		173528	144279
																								75889.7		158876	169458
																								57273.7		142510	173432
																								88553.6		144050	167845
																								82850.8		151947	154382
																								82705.2		126997	158627
																								91819.5		103420	184201
																								119631		134457	184513
																								91996.4		92329.3	159761
																								80926		141272	190152
																								54436.2		140554	188820
																								92194		129005	164620
																								69470.7		118361	180247
																								73622.1		130701	153195
																								85857.7		158793	170196
																								109413		153518	175211
																								116364		141418	182557
																								48432.8		140356	215029
																								103691		136611	171924
																								74225.5		122658	176762
																								64871.9		172017	174837
																								132563		145309	196416
																								62510.1		138567	265543
																								79573.4		154017	249843
																								89041.5		154839	202523
																								76150.3		155505	223852
																								64434.9		133011	184992
																								87865.8		126227	211721
																								73424.4		126820	230001
																								69626.7		139160	231687
																								65475.3		141667	310875
																								64747		126425
																								81009.2		124926
																								64237.2		135425
																								76649.8		135914
																								73507.6		165421
																								86710.9		132293
																								77513.3		149054
																								35999.5		121899
																								127351		142541
																								64580.6		119256
																								92329.3		145392
																								86107.4		143426
																								72092.6		133094
																								79511		109819
																								103701		122148
																								88271.6		117987
																								48151.9		124562
																								74631.3		109570
																								66318.1		137828
																								81945.6		165681
																								49202.8		184617
																								101610		148451
																								69866		138463
																								58483.5		109112
																								65745.9		112004
																								96678.4		121150
																								127673		136715
																								79479.8		140481
																								47787.7		120546
																								86960.6		137932
																								91278.4		139722
																								61407.2		161613
																								85264.7		132459
																								72872.9		150449
																								174296		145288
																								54873.2		122565
																								62218.7		123210
																								86263.5		169042
																								80582.6		136278
																								70147		162206
																								106022		178707
																								84838.1		129817
																								95055.3		151364
																								84297		146911
																								123470		138473
																								70563.1		142032
																								130150		152103
																								85004.5		176949
																								107104		162508
																								108165		140127
																								75474		130014
																								85774.5		141178
																								59940.2		151968
																								101829		158127
																								72768.9		179082
																								74568.9		130847
																								49920.7		169364
																								100747		160593
																								94743.1		161529
																								70271.8		165972
																								80000		138109
																								42460.7		137807
																								71426.7		142032
																								163891		135019
																								69970.1		164151
																								45654.8		176356
																								66286.9		182817
																								46945
																								43521.9
[truncated: 76 more columns]

## Sheet: Figure 5
		Figure 5a				Figure 5b				Figure 5c							Figure 5d
		Time to Germination with ABAH				Time to Escape with ABAH				Area of Fungal Growth with ABAH							C. albicans Intensity
		Control	ABAH			Control	ABAH			ABAH 50 uM	PMN					Time (hr)	Control																Average		ABAH 50 uM
		1.97933	1.35667			10.6533	3.28217			0.813231	0.478295						8.042	8.361	7.109	7.16	8.037	8.127	7.284	7.252	8.333	8.565	7.57	7.253	8.306	8.495	7.485	7.372	7.79694		7.499	7.635	6.897	6.72	7.672	8.025	7.346	6.98	7.689	7.941	7.048	7.06	7.912	8.116	7.296
		1.97933	1.58333			9.68917	3.28217			0.784374	0.289267						8.072	8.392	7.116	7.081	8.028	8.133	7.325	7.318	8.123	8.388	7.384	7.077	8.016	8.219	7.458	7.366	7.7185		7.521	7.671	6.9	6.782	7.557	7.945	7.345	6.951	7.729	7.974	7.005	7.039	8.078	8.268	7.388
		2.34167	1.35667			10.5328	3.28217			0.806143	0.328714						8.07	8.469	7.155	7.131	7.988	8.117	7.48	7.434	8.325	8.569	7.529	7.181	8.257	8.504	7.607	7.355	7.82319		7.615	7.726	6.959	6.841	7.666	8.061	7.303	6.905	7.993	8.246	7.213	7.276	8.109	8.322	7.552
		2.22083	1.47683			11.1358	3.28217			0.915814	0.349467						8.094	8.432	6.995	6.982	8.016	8.082	7.262	7.23	8.135	8.405	7.311	6.984	8.052	8.266	7.433	7.32	7.68744		7.667	7.651	6.996	6.862	7.671	8.023	7.262	6.96	7.792	8.064	6.964	7.051	8.041	8.209	7.517
		2.09833	1.23783			8.46667	3.16333			0.792413	0.38999						7.978	8.302	6.885	6.823	8.044	7.937	7.258	7.218	8.199	8.441	7.341	7.066	7.954	8.092	7.427	7.242	7.63794		7.654	7.656	6.879	6.708	7.698	8.103	7.398	7.087	7.831	8.022	6.966	7.044	8.074	8.224	7.439
		2.09833	1.47883			8.46667	3.16333			0.938018	0.340646						8.027	8.34	7.098	6.953	7.913	7.943	7.269	7.201	8.078	8.3	7.305	7.029	8.104	8.351	7.328	7.192	7.65194		7.388	7.511	6.883	6.82	7.833	8.182	7.342	7.045	7.791	7.998	7.053	7.169	7.925	8.136	7.435
		1.97783	1.35833			9.44617	3.16333			0.782886	0.321385						7.842	8.274	6.9	6.755	7.675	7.711	7.133	7.133	7.934	8.176	7.319	7.047	7.983	8.239	7.195	7.099	7.52594		7.503	7.747	7.007	6.834	7.768	8.143	7.523	7.138	7.781	7.987	7.046	7.083	8.062	8.219	7.253
		1.85717	1.35833			9.44617	3.16333			0.928714	0.436065						7.756	8.114	6.901	6.764	7.665	7.645	7.156	7.061	7.933	8.179	7.236	6.976	7.919	8.114	7.065	7.077	7.47256		7.459	7.858	6.974	6.794	7.744	8.165	7.497	7.082	7.668	7.942	7.149	7.203	8.126	8.353	7.508
		1.81833	1.23333			10.2512	3.40633			0.624742	0.374406						7.725	8.097	7.019	6.825	7.531	7.556	7.047	6.985	7.908	8.105	7.135	6.906	7.876	8.061	7.166	7.19	7.44575		7.599	7.987	7.096	6.934	7.916	8.31	7.424	7.034	7.852	8.114	7.209	7.212	8.101	8.388	7.516
		1.81833	1.475			10.9745	3.40633			0.577843	0.376917						7.36	7.807	6.744	6.547	7.547	7.539	7.091	6.977	7.861	8.02	7.142	6.93	7.71	7.844	6.946	6.963	7.31425		7.531	7.838	7.023	6.753	7.895	8.211	7.739	7.343	7.932	8.191	6.992	7.066	8.098	8.327	7.345
		2.5425	1.5955			10.2512	3.40633			0.62417	0.366484						7.43	7.88	6.808	6.655	7.395	7.311	6.902	6.864	7.716	7.825	6.95	6.731	7.632	7.799	6.939	6.996	7.23956		7.363	7.72	6.973	6.764	7.855	8.264	7.62	7.293	8.004	8.16	7.015	7.082	7.857	8.162	7.181
		2.5425	1.475			9.287	3.40633			0.544786	0.383623					1	7.279	7.741	6.81	6.647	7.371	7.369	6.942	6.861	7.626	7.796	7.033	6.867	7.648	7.833	6.999	7.076	7.24362		7.48	7.799	7.165	6.879	7.91	8.281	7.684	7.28	8.137	8.325	7.226	7.331	8.021	8.308	7.475
		2.29917	1.59383			10.37	3.40633			0.847032	0.403761						7.434	7.907	6.776	6.626	7.326	7.395	7.086	7.039	7.77	7.906	7.045	6.831	7.569	7.78	6.886	6.971	7.27169		7.597	7.947	7.207	6.93	7.885	8.301	7.716	7.313	8.023	8.217	7.197	7.272	8.179	8.483	7.646
		2.16667	1.47333			11.5755	3.40633			0.910541	0.362615						7.32	7.72	6.539	6.375	7.169	7.215	6.796	6.692	7.802	8.004	7	6.82	7.715	7.914	7.04	7.206	7.20794		7.595	7.99	7.111	6.889	8.22	8.663	7.918	7.515	8.202	8.419	7.446	7.459	7.891	8.074	7.518
		2.16667	1.83333			8.19967	3.40633			0.801745	0.340981						7.498	7.847	6.789	6.629	7.362	7.332	6.902	6.771	7.775	7.971	7.082	6.878	7.634	7.804	6.922	7.033	7.26431		7.461	7.863	7.122	6.963	8.266	8.673	7.909	7.51	8.214	8.424	7.307	7.336	8.267	8.555	7.527
		2.16667	1.112			9.8875	3.40633			1.00681	0.369779						7.417	7.862	6.686	6.526	7.351	7.355	6.842	6.733	7.733	7.89	7.098	6.934	7.596	7.783	6.792	6.936	7.22087		7.577	7.886	7.235	7.024	8.371	8.728	7.931	7.591	8.223	8.419	7.315	7.398	8.207	8.431	7.627
		2.20267	1.108			11.9683	3.2555			0.798604	0.478552						7.308	7.699	6.685	6.472	7.304	7.243	6.817	6.735	7.751	7.849	6.921	6.76	7.667	7.877	6.888	6.981	7.18481		7.752	8.171	7.261	7.154	8.222	8.563	7.787	7.422	8.159	8.337	7.194	7.274	8.179	8.305	7.621
		2.32217	1.108			10.3035	3.61333			0.629471	0.435018						8.217	8.934	6.758	6.555	7.327	7.313	6.917	6.809	7.79	7.913	7.057	6.863	7.688	7.889	7.125	7.195	7.39687		7.764	8.056	7.232	7.086	8.359	8.729	7.931	7.566	8.324	8.53	7.412	7.44	8.198	8.453	7.539
		1.84367	1.108			9.94717	3.61333			0.623826	0.406578						7.398	7.766	6.753	6.529	7.314	7.283	6.829	6.701	7.961	8.105	7.215	6.983	7.633	7.803	7.15	7.233	7.291		7.774	8.128	7.289	7.074	8.396	8.793	7.939	7.577	8.31	8.514	7.399	7.507	8.347	8.609	7.634
		1.72417	1.108			10.542	3.61333			0.838312	0.290516						7.336	7.715	6.816	6.561	7.387	7.332	6.895	6.808	9.448	9.787	7.251	7.044	7.779	7.93	6.997	7.134	7.51375		7.905	8.258	7.329	7.148	8.446	8.838	7.938	7.603	8.531	8.754	7.614	7.661	8.34	8.624	7.657
		1.72217	1.34517			8.87417	4.56767			0.914658	0.290792						7.331	7.711	6.652	6.446	7.672	7.586	6.99	6.883	7.947	8.148	7.226	7.063	7.796	7.962	6.975	7.036	7.339		8.008	8.289	7.314	7.123	8.466	8.898	8.103	7.746	8.622	8.848	7.436	7.532	8.308	8.602	7.643
		1.72217	1.58467			9.70717	4.56767			0.874338	0.394692						7.339	7.713	6.728	6.479	7.313	7.277	6.807	6.651	7.811	7.94	7.262	7.076	7.769	7.944	7.062	7.083	7.26587		7.778	7.99	7.385	7.161	8.555	8.978	8.051	7.701	8.591	8.83	7.533	7.592	8.427	8.716	7.669
		1.96133	1.46467			10.4213	4.09117			0.801335	0.296913						7.225	7.628	6.733	6.497	7.215	7.234	6.968	6.824	7.892	8.012	7.202	7.064	7.773	7.95	7.09	7.152	7.27869		7.812	8.169	7.412	7.17	8.628	9.003	8.18	7.821	8.619	8.891	7.541	7.614	8.486	8.749	7.748
		2.44033	1.46467			10.6592	2.89883			0.71158	0.330081					2	7.324	7.643	6.732	6.463	7.335	7.356	6.992	6.899	8.011	8.23	7.243	7.057	7.912	8.08	7.138	7.207	7.35137		7.968	8.427	7.521	7.26	8.868	9.311	8.243	7.899	8.78	9.001	7.86	7.881	8.726	8.955	7.773
		1.68367	1.46283			11.8078	2.0625			0.784574	0.305963						7.383	7.779	6.939	6.663	7.466	7.472	7.012	6.916	7.943	8.195	7.318	7.133	7.881	8.126	7.259	7.246	7.42069		8.128	8.541	7.65	7.394	8.945	9.373	8.484	8.066	8.848	9.13	7.798	7.839	8.744	9.006	7.892
		1.68367	1.46283			11.5697	3.73617			0.672904	0.239814						7.361	7.712	6.95	6.667	7.537	7.493	7.054	6.909	8.011	8.186	7.317	7.106	7.875	8.172	7.214	7.313	7.42981		8.174	8.669	7.718	7.421	8.796	9.204	8.428	8.045	8.96	9.267	7.901	7.967	10.701	10.022	8.058
		1.92283	1.5825			10.5002	5.16617			0.895116	0.341986						7.326	7.684	6.711	6.505	7.522	7.457	6.975	6.808	8.029	8.186	7.392	7.187	7.864	8.082	7.117	7.21	7.37844		8.176	8.738	7.596	7.323	8.969	9.396	8.466	8.083	8.96	9.24	7.768	7.801	8.679	8.997	8.062
		2.0425	1.343			8.715	3.25917			0.802187	0.251217						7.498	7.842	6.831	6.662	7.331	7.372	7.005	6.839	8.09	8.288	7.373	7.166	7.83	8.026	7.26	7.335	7.42175		8.329	8.801	7.694	7.416	9.046	9.525	8.496	8.119	8.928	9.221	8.008	8.084	8.698	8.936	8.017
		1.68183	1.34133			9.788	3.25917			0.961396	0.287476						7.425	7.805	6.875	6.709	7.498	7.481	7.017	6.852	8.295	8.423	7.492	7.284	8.163	8.36	8.141	7.408	7.57675		8.395	8.871	7.709	7.474	9.214	9.723	8.813	8.425	9.238	9.543	8.13	8.202	8.943	9.213	8.137
		1.92117	1.58083			8.12167	3.25917			0.95004	0.280012						8.358	9.094	6.915	6.75	7.399	7.422	6.986	6.805	8.039	8.213	7.419	7.195	8.112	8.357	7.336	7.409	7.61306		8.423	8.89	7.825	7.523	9.079	9.572	8.704	8.288	9.226	9.53	8.074	8.182	8.984	9.253	8.291
		1.92117	1.34133			9.07383	4.33333			0.98024	0.261799						7.573	7.937	6.934	6.724	7.568	7.577	6.981	6.835	8.147	8.349	7.599	7.407	8.244	8.504	7.415	7.54	7.58338		8.366	8.869	7.738	7.522	9.22	9.692	8.799	8.429	9.39	9.695	8.32	8.374	9.124	9.422	8.22
		1.68183	1.58083			9.55	2.1845			0.819788	0.441181						8.516	9.243	6.959	6.778	7.439	7.44	7.111	6.931	8.25	8.381	7.51	7.287	8.165	8.392	7.421	7.459	7.70513		8.545	9.029	7.931	7.731	9.376	9.848	8.91	8.562	9.534	9.82	8.288	8.356	9.066	9.338	8.315
		1.8	1.46833			11.9047	4.677			0.930466	0.333108						7.575	7.941	6.873	6.704	7.58	7.548	7.004	6.876	8.139	8.329	7.447	7.277	8.107	8.359	7.334	7.449	7.53387		8.572	9.003	7.963	7.806	11.674	12.038	8.915	8.572	9.305	9.635	8.206	8.328	9.2	9.391	8.276
		2.04	1.46833			13.9203	4.677			0.893716	0.24433						7.48	7.852	6.889	6.682	7.401	7.386	6.964	6.85	8.312	8.459	7.562	7.366	8.145	8.405	7.617	7.695	7.56656		8.501	8.985	7.866	7.712	9.477	9.943	9.136	8.789	9.66	9.885	8.564	8.669	9.271	9.409	8.17
		2.39683	1.46833			13.9203	4.677			0.994834	0.251039						7.62	8.008	6.903	6.66	7.587	7.54	7.08	6.912	8.313	8.548	7.648	7.405	8.185	8.469	7.516	7.625	7.62619		8.701	9.215	7.923	7.759	9.538	10.071	9.216	8.793	9.576	9.882	8.577	8.611	9.308	9.492	8.478
		2.39683	1.46833			13.9203	4.677			0.973246	0.315466					3	7.621	7.989	7.004	6.808	7.712	7.704	7.182	7.009	8.458	8.677	7.788	7.544	8.315	8.616	7.654	7.665	7.73413		8.638	9.208	8.164	7.964	9.539	10.076	9.148	8.763	9.83	10.144	8.694	8.729	9.39	9.675	8.503
		2.63533	1.58583			13.9203	3.3705			0.846305	0.341031						7.67	8.079	7.107	6.89	7.737	7.749	7.195	7.063	8.535	8.708	7.821	7.56	8.319	8.621	7.713	7.815	7.78637		8.71	9.202	8.115	7.93	9.809	10.28	9.329	8.968	10.066	10.349	8.787	8.856	9.373	9.596	8.541
		2.39867	1.58583			13.9203	3.3705			0.961867	0.310269						7.797	8.147	7.096	6.914	7.623	7.582	6.986	6.943	8.3	8.46	7.549	7.39	10.08	10.293	7.541	7.613	7.89462		8.826	9.201	8.14	7.956	9.64	10.075	9.171	8.786	9.876	10.181	8.728	8.831	9.385	9.575	8.537
		2.39867	1.46833			13.9203	3.3705			0.791322	0.368841						7.834	8.17	7.152	6.966	7.687	7.656	7.205	7.096	8.442	8.638	7.878	7.671	8.364	8.656	7.582	7.66	7.79106		8.916	9.357	8.396	8.196	9.992	10.473	9.484	9.121	10.118	10.351	8.875	8.977	9.546	9.74	8.714
		1.9225	1.58583			13.9203	3.3705			0.69285	0.384163						7.696	8.029	6.994	6.782	7.714	7.703	7.148	7.003	8.547	8.755	7.734	7.518	8.578	8.897	7.761	7.79	7.79056		8.689	9.168	8.178	7.995	10.062	10.564	9.578	9.179	10.189	10.529	9.074	9.098	9.621	9.891	8.719
										0.615082	0.351513						7.791	8.187	7.019	6.837	7.759	7.748	7.198	7.002	8.583	8.747	7.857	7.599	8.352	8.681	7.728	7.786	7.80463		9.029	9.473	8.455	8.228	10.071	10.638	9.648	9.187	10.11	10.498	8.994	9.084	9.524	9.762	8.828
										0.609601	0.39608						7.909	8.281	7.22	7.059	7.777	7.715	7.153	6.966	8.595	8.795	7.859	7.647	8.578	8.904	7.737	7.891	7.88037		9.11	9.521	8.415	8.246	10.157	10.638	9.695	9.272	10.388	10.722	8.997	9.12	9.76	10.036	8.802
										0.767535	0.342343						7.78	8.121	7.12	6.933	7.786	7.743	7.23	7.062	8.7	8.929	7.884	7.645	8.678	8.971	7.866	7.97	7.90113		9.123	9.523	8.497	8.335	10.366	10.907	9.758	9.363	10.516	10.842	9.068	9.209	9.903	10.062	8.723
										0.763643	0.384632						7.945	8.342	7.287	7.123	7.807	7.797	7.219	7.034	8.581	8.836	8.037	7.753	8.661	8.993	7.785	7.89	7.94312		9.304	9.666	8.481	8.234	10.509	11.012	9.82	9.368	10.698	11.029	9.156	9.297	9.908	10.076	8.891
										0.89655	0.349717						8.006	8.415	7.419	7.239	7.925	7.919	7.378	7.142	8.842	9.12	8.047	7.735	8.676	9.033	8.016	8.088	8.0625		9.193	9.69	8.452	8.245	10.566	11.139	9.883	9.394	10.668	11.074	9.345	9.462	9.91	10.182	9.086
										0.804404	0.429579						7.841	8.285	7.433	7.226	9.586	9.819	7.619	7.392	8.871	9.114	8.053	7.78	8.874	9.193	8.034	8.157	8.32981		9.281	9.76	8.748	8.493	10.633	11.264	10.254	9.814	10.73	11.149	9.389	9.515	9.973	10.25	8.95
										0.711471	0.328831						8.022	8.407	7.358	7.191	7.939	7.886	7.456	7.274	8.809	9.077	8.233	7.963	8.745	9.059	7.968	8.071	8.09113		12.133	13.031	8.689	8.542	10.555	11.091	10.104	9.719	10.826	11.162	9.584	9.713	10.124	10.33	8.938
										0.712421	0.272808					4	8.115	8.496	7.206	7.037	7.987	7.9	7.555	7.353	8.83	9.156	8.164	7.901	8.728	9.08	8.011	8.082	8.10006		9.368	9.793	8.714	8.54	10.903	11.443	10.33	9.946	11.117	11.488	9.602	9.79	10.159	10.342	9.107
										0.656776	0.320427						8.177	8.615	7.384	7.219	8.236	8.219	7.575	7.359	9.027	9.346	8.304	7.996	8.884	9.296	8.089	8.197	8.24519		9.576	10.025	8.815	8.63	11.078	11.665	10.468	9.969	11.269	11.673	9.821	9.919	10.345	10.625	9.194
										0.68423	0.325606						8.162	8.587	7.542	7.338	8.147	8.122	7.505	7.301	9.079	9.464	8.549	8.243	8.971	9.376	8.26	8.292	8.30863		9.452	9.965	8.829	8.607	11.126	11.735	10.463	9.923	11.162	11.606	9.837	9.909	10.273	10.546	9.287
										0.996138	0.358811						8.127	8.509	7.457	7.259	8.123	8.105	7.574	7.363	8.988	9.316	8.418	8.155	9.08	9.471	8.348	8.408	8.29381		9.661	10.211	8.961	8.733	11.188	11.781	10.512	10.068	11.333	11.745	9.921	10.057	10.443	10.71	9.443
										0.786224	0.374426						8.112	8.453	7.425	7.3	8.063	7.992	7.52	7.32	9.214	9.491	8.419	8.163	9.136	9.495	8.235	8.4	8.29612		9.642	10.163	8.817	8.61	11.46	11.996	10.696	10.236	11.578	12.005	10.122	10.244	10.309	10.563	9.153
										0.733789	0.363542						8.169	8.585	7.577	7.421	8.311	8.258	7.808	7.612	9.176	9.52	8.417	8.146	9.189	9.584	8.316	8.355	8.40275		12.539	13.495	9.073	8.874	11.496	12.056	10.832	10.328	11.623	12.054	10.051	10.171	10.658	11.004	9.519
										1.0491	0.381197						8.317	8.743	7.568	7.361	8.232	8.239	7.705	7.509	9.254	9.661	8.548	8.249	9.116	9.577	8.328	8.482	8.43056		9.763	10.326	9.13	8.92	11.51	12.122	10.852	10.286	11.669	12.138	10.111	10.188	10.687	10.969	9.593
										0.831532	0.340329						8.264	8.643	7.503	7.356	8.236	8.184	7.598	7.384	9.213	9.555	8.623	8.319	9.208	9.614	8.492	8.621	8.42581		9.922	10.525	9.087	8.883	11.501	12.111	10.94	10.432	11.804	12.228	10.251	10.39	10.59	10.831	9.507
										0.783764	0.317436						8.369	8.79	7.617	7.513	8.365	8.317	7.684	7.499	9.358	9.67	8.531	8.274	9.377	9.815	8.507	8.716	8.52513		9.898	10.486	9.199	8.962	11.775	12.331	10.997	10.49	11.842	12.293	10.353	10.502	10.598	10.946	9.64
										0.713111	0.386159						8.24	8.622	7.668	7.529	8.286	8.236	7.828	7.645	9.441	9.764	8.725	8.464	9.546	9.923	8.647	8.754	8.58237		9.914	10.501	9.164	8.982	11.904	12.465	11.297	10.751	12.152	12.614	10.491	10.702	10.88	11.147	9.563
										0.941513	0.397401						8.465	8.958	7.777	7.609	8.521	8.503	7.833	7.622	9.48	9.868	8.797	8.473	9.382	9.826	8.709	8.733	8.65975		10.078	10.746	9.411	9.133	12.02	12.591	11.195	10.612	11.882	12.427	10.451	10.618	10.918	11.284	9.888
										0.732699	0.363855						8.504	8.901	7.755	7.597	8.441	8.389	7.847	7.623	9.499	9.908	8.832	8.502	9.493	9.891	8.699	8.807	8.668		10.114	10.775	9.393	9.148	12.011	12.603	11.31	10.744	12.138	12.657	10.621	10.841	10.948	11.344	9.83
										0.932148	0.322776					5	8.444	8.818	7.778	7.64	8.548	8.483	7.905	7.724	9.559	9.92	8.85	8.52	9.525	9.907	8.746	8.86	8.70169		10.272	10.891	9.485	9.187	11.976	12.51	11.415	10.867	12.43	12.853	10.754	10.899	10.727	11.049	9.723
										0.719523	0.407064						8.461	8.861	7.741	7.608	8.55	8.487	7.762	7.584	11.023	11.505	9.043	8.744	9.502	9.914	8.843	8.952	8.91125		10.186	10.807	9.362	9.023	12.307	12.889	11.571	10.972	12.471	12.914	10.828	11.038	11.042	11.382	9.994
										0.802898	0.365356						8.45	8.869	7.76	7.575	8.569	8.556	7.98	7.8	9.694	10.097	8.907	8.601	9.742	10.18	8.815	8.916	8.78194		10.443	11.114	9.768	9.446	12.31	12.972	11.686	11.003	12.558	13.049	10.831	11.02	11.217	11.587	10.034
										0.636432	0.276757						8.59	9.014	7.839	7.663	8.625	8.55	7.928	7.771	9.775	10.159	9.171	8.832	9.806	10.184	8.807	8.912	8.85163		10.454	11.104	9.704	9.451	12.422	13.064	11.459	10.845	12.699	13.162	10.885	11.093	12.961	12.532	10.126
										0.788757	0.267322						8.594	9.017	7.854	7.669	8.847	8.773	8.031	7.875	9.767	10.118	8.911	8.589	9.747	10.176	8.649	8.816	8.83956		10.365	11.033	9.569	9.314	12.334	12.95	11.708	11.092	12.688	13.177	10.897	11.118	11.297	11.675	10.084
										0.758631	0.35454						8.629	9.126	7.879	7.694	8.729	8.707	7.944	7.788	9.891	10.277	9.124	8.782	9.781	10.238	8.942	9.121	8.91575		10.367	11.049	9.778	9.481	12.62	13.297	12.064	11.312	12.792	13.287	11.224	11.41	14.01	13.063	10.305
										0.912032	0.276118						8.732	9.218	7.994	7.842	8.957	8.967	8.205	8.032	10.002	10.402	9.254	8.904	9.94	10.426	9.104	9.275	9.07837		10.518	11.265	9.922	9.574	12.796	13.447	12.018	11.348	13.11	13.6	11.34	11.54	11.598	11.998	10.261
										0.856842	0.29435						8.7	9.16	7.969	7.809	8.748	8.654	8.109	7.956	10.035	10.435	9.124	8.843	9.943	10.365	9.001	9.152	9.00019		10.567	11.269	9.855	9.586	12.774	13.364	11.985	11.303	13.037	13.482	11.218	11.477	11.657	11.898	10.337
										0.757638	0.388288						8.846	9.26	8.059	7.886	8.961	8.867	8.156	8.038	10.002	10.403	9.255	8.937	9.876	10.379	9.05	9.192	9.07294		10.758	11.427	9.962	9.681	12.879	13.478	11.991	11.297	13.162	13.682	11.3	11.556	11.821	12.173	10.43
										0.701383	0.380909						8.972	9.421	8.227	8.068	8.928	8.885	8.429	8.254	10.012	10.442	9.309	8.967	9.856	10.359	9.056	9.242	9.15169		10.771	11.556	10.076	9.724	13.015	13.664	12.311	11.554	13.173	13.718	11.336	11.612	11.777	12.25	10.638
										0.65497	0.45826						8.944	9.428	8.157	7.984	8.907	8.899	8.337	8.169	10.05	10.473	9.23	8.896	10.008	10.517	9.012	9.154	9.13531		10.955	11.695	10.277	9.984	13.159	13.834	12.384	11.616	13.331	13.872	11.461	11.764	11.942	12.403	10.689
										0.626286	0.390278						8.96	9.412	8.156	7.986	9.084	8.984	8.356	8.212	10.093	10.504	9.332	9.045	10.11	10.619	9.074	9.302	9.20181		10.941	11.653	10.062	9.836	13.304	13.926	12.521	11.741	15.31	15.43	11.563	11.951	12.063	12.425	10.553
										0.713839	0.410895					6	8.774	9.239	8.063	7.922	9.059	8.975	8.164	8.076	10.03	10.483	9.309	8.981	9.96	10.426	9.118	9.292	9.11694		10.693	11.471	10.094	9.756	13.281	13.971	12.597	11.888	13.512	14.122	11.534	11.827	11.947	12.293	10.605
										0.739817	0.272358						9.028	9.554	8.336	8.106	9.172	9.16	8.406	8.257	10.143	10.655	9.358	8.979	10.222	10.719	9.249	9.43	9.29838		11.143	11.926	10.332	9.981	13.442	14.169	12.751	11.945	13.696	14.337	11.634	11.936	12.306	12.76	10.765
										0.724817	0.373921						9.137	9.619	8.369	8.179	9.274	9.295	8.495	8.387	10.264	10.715	9.527	9.202	10.19	10.694	9.204	9.397	9.37175		11.099	11.929	10.509	10.131	13.496	14.229	12.794	11.956	13.827	14.501	11.823	12.124	12.237	12.588	10.868
										0.818086	0.402942						9.047	9.539	8.204	8.051	9.113	9.102	8.393	8.262	10.462	10.908	9.509	9.156	10.2	10.72	9.309	9.494	9.34181		11.04	11.81	10.281	10.015	13.505	14.224	12.893	12.084	14.02	14.609	11.846	12.241	12.356	12.653	10.785
										0.746228	0.353314						9.053	9.562	8.317	8.15	9.257	9.23	8.479	8.359	10.33	10.798	9.575	9.236	10.062	10.591	9.343	9.53	9.367		11.318	12.061	10.565	10.207	13.625	14.406	13.116	12.246	14.163	14.794	12.053	12.414	12.336	12.782	10.937
										0.686912	0.319694						9.24	9.773	8.417	8.219	9.393	9.406	8.575	8.423	10.274	10.803	9.557	9.208	10.294	10.866	9.501	9.639	9.47425		11.177	12.031	10.599	10.217	13.784	14.611	13.229	12.294	14.193	14.9	12.128	12.511	12.39	12.875	11.166
										0.729251	0.320261						9.235	9.722	8.475	8.281	9.406	9.393	8.532	8.381	10.376	10.837	9.499	9.17	10.291	10.845	9.325	9.483	9.45319		11.234	12.062	10.628	10.303	13.945	14.758	13.425	12.469	14.435	15.105	12.064	12.496	12.673	13.096	11.156
										0.731671	0.409443						8.998	9.512	8.505	8.297	9.279	9.263	8.679	8.539	10.328	10.81	9.514	9.171	10.273	10.807	9.453	9.639	9.44169		11.33	12.155	10.566	10.264	14.004	14.792	13.512	12.507	14.402	15.082	12.225	12.692	12.64	13.08	11.089
										0.774171	0.330424						9.333	9.878	8.562	8.324	9.399	9.43	8.688	8.525	10.5	10.997	9.713	9.321	10.482	11.052	9.549	9.716	9.59181		11.341	12.164	10.721	10.259	14.03	14.909	13.549	12.525	14.782	15.496	12.243	12.696	12.737	13.196	11.173
										0.698054	0.306609						9.312	9.843	8.534	8.344	9.539	9.534	8.812	8.684	10.391	10.903	9.748	9.419	10.402	10.927	9.464	9.608	9.5915		11.589	12.41	10.921	10.557	14.308	15.191	13.815	12.786	14.856	15.566	12.27	12.771	12.861	13.366	11.297
										0.617572	0.237161						9.49	10.034	8.513	8.357	9.435	9.392	8.606	8.465	10.561	11.086	9.775	9.406	10.448	10.978	9.519	9.66	9.60781		11.737	12.51	10.821	10.458	14.403	15.243	14.017	12.888	15.022	15.774	12.599	13.106	12.982	13.485	11.264
										0.593853	0.255863						9.615	10.184	8.678	8.517	9.565	9.584	8.867	8.721	10.578	11.107	9.824	9.428	10.499	11.09	9.639	9.823	9.73244		11.771	12.593	11.093	10.677	14.503	15.482	14.113	12.923	15.042	15.896	12.627	13.127	13.049	13.668	11.554
										0.771409	0.304603					7	9.576	10.116	8.65	8.447	9.658	9.743	8.927	8.764	10.714	11.251	9.841	9.464	10.572	11.131	9.706	9.907	9.77919		11.686	12.549	11.062	10.612	14.772	15.746	14.379	13.141	15.418	16.236	12.722	13.269	13.101	13.71	11.699
										0.73605	0.374515						9.484	10.051	8.68	8.484	9.582	9.606	8.849	8.7	10.783	11.288	9.836	9.48	10.567	11.122	9.589	9.794	9.74344		11.822	12.631	11.164	10.759	14.86	15.776	14.302	13.098	15.499	16.25	12.867	13.435	13.346	13.933	11.559
										0.76943	0.33304						9.564	10.092	8.698	8.494	9.695	9.706	8.86	8.72	10.624	11.247	9.989	9.59	10.509	11.128	9.643	9.849	9.7755		11.78	12.627	11.134	10.666	15.004	16.05	14.671	13.36	15.667	16.55	12.891	13.447	13.562	14.112	11.839
										0.690608	0.319265						9.712	10.259	8.801	8.556	9.799	9.798	8.971	8.809	10.74	11.32	9.843	9.503	10.471	11.143	9.744	9.882	9.83444		11.897	12.739	11.302	10.832	14.917	16.031	14.701	13.295	15.747	16.618	12.835	13.427	15.768	15.318	12.066
										0.66469	0.400885						9.632	10.157	8.775	8.564	9.81	9.769	8.946	8.79	10.885	11.428	9.992	9.611	10.694	11.3	9.669	9.83	9.86575		14.406	15.631	11.246	10.863	15.285	16.367	14.987	13.57	16.193	17.047	13.068	13.724	13.674	14.14	11.787
										0.50469	0.305782						9.742	10.291	8.915	8.696	9.861	9.855	8.938	8.838	10.92	11.504	10.17	9.779	10.679	11.287	9.778	9.946	9.94994		12.001	12.842	11.401	10.99	15.358	16.521	15.163	13.656	16.374	17.2	13.187	13.871	13.82	14.357	12.062
										0.542292	0.332269						9.865	10.422	8.993	8.814	9.944	9.955	9.108	8.949	11.001	11.625	10.242	9.839	10.843	11.568	9.926	10.136	10.0769		12.213	13.116	11.574	11.156	15.647	16.918	15.525	13.946	16.555	17.526	13.505	14.148	14.091	14.682	12.15
										0.660611	0.224798						9.902	10.445	8.974	8.691	9.884	9.859	9.116	8.996	10.782	11.357	9.993	9.623	10.781	11.406	9.677	9.915	9.96256		12.208	13.037	11.547	11.114	15.655	16.888	15.514	13.927	16.432	17.311	13.244	13.922	14.014	14.563	12.09
										0.462491	0.279052						9.931	10.474	8.908	8.741	10.032	9.993	8.986	8.88	10.99	11.6	10.17	9.772	10.781	11.439	10.012	10.195	10.0565		12.295	13.095	11.644	11.145	15.773	17.023	15.662	14.024	16.695	17.698	13.474	14.209	14.148	14.631	12.176
										0.657905	0.316125						10.02	10.529	9.057	8.881	9.957	9.939	9.258	9.121	11.251	11.858	10.417	9.97	11.016	11.694	10.188	10.354	10.2194		12.283	13.123	11.694	11.205	16.069	17.408	16.103	14.307	17.202	18.321	13.898	14.655	14.472	15.033	12.268
										0.600568	0.333669						9.901	10.454	8.994	8.8	10.095	10.063	9.213	9.098	11.023	11.631	10.264	9.84	10.933	11.617	10.135	10.351	10.1507		12.442	13.249	11.848	11.375	16.267	17.598	16.256	14.465	17.469	18.541	14.016	14.792	14.313	14.89	12.363
										0.706442	0.282974						10.033	10.563	8.993	8.788	10.137	10.041	9.077	8.925	11.039	11.629	10.273	9.897	10.903	11.539	10.1	10.343	10.1425		12.531	13.298	11.784	11.393	16.508	17.833	16.431	14.612	17.897	18.902	14.194	15.052	14.593	15.083	12.376
										0.753217	0.347283					8	9.986	10.492	8.941	8.745	10.089	9.967	9.195	9.046	10.973	11.594	10.349	9.939	11.019	11.68	10.199	10.453	10.1667		12.412	13.235	11.84	11.354	16.645	18.047	16.766	14.793	17.957	19.036	14.138	15.003	14.574	15.237	12.534
										0.935571	0.129513						10.041	10.637	9.16	8.954	10.107	10.001	9.134	9.032	11.026	11.735	10.453	9.99	10.897	11.638	10.225	10.408	10.2149		12.739	13.568	12.141	11.594	16.755	18.325	17.2	15.124	18.137	19.456	14.479	15.274	14.919	15.628	12.721
										0.536115	0.232622						10.062	10.672	9.085	8.891	10.215	10.162	9.344	9.198	11.265	11.881	10.338	15.451	11.013	11.686	10.316	10.571	10.6344		12.813	13.693	12.107	11.636	17.213	18.807	17.417	15.244	18.534	19.791	14.475	15.389	15.118	15.868	12.859
										1.0049	0.255731						10.214	10.744	9.026	8.845	10.344	10.185	9.273	9.165	11.299	11.926	10.46	10.086	11.106	11.762	10.254	10.522	10.3257		12.892	13.634	12.092	11.685	17.28	18.793	17.435	15.317	18.768	19.938	14.465	15.512	15.263	15.818	12.637
										0.908956	0.205103						10.24	10.776	9.071	8.882	10.31	10.18	9.339	9.244	11.338	12.031	10.614	10.211	11.145	11.797	10.248	10.529	10.3722		12.762	13.558	12.081	11.64	17.669	19.302	17.957	15.629	19.321	20.662	14.935	16.012	15.492	16.015	12.952
										1.00812	0.154732						10.241	10.781	9.219	9.013	10.423	10.281	9.424	9.283	11.328	12.095	10.719	10.232	11.115	11.805	10.428	10.686	10.4421		12.727	13.621	12.187	11.709	17.814	19.581	18.358	15.976	19.161	20.565	15.082	16.118	15.485	16.112	12.994
										0.927055	0.206521						10.379	10.956	9.435	9.197	10.47	10.334	9.406	9.319	11.359	12.112	10.68	10.204	11.235	11.906	10.542	10.769	10.5189		12.897	13.883	12.395	11.953	17.953	19.861	18.559	16.047	19.604	21.111	15.362	16.375	15.637	16.265	13.235
										0.98006	0.17067						10.222	10.79	9.214	8.96	10.442	10.293	9.317	9.199	11.391	12.085	10.566	10.12	11.295	11.943	10.466	10.794	10.4436		13.143	14.004	12.402	12.014	17.869	19.671	18.499	16.054	19.814	21.21	15.288	16.394	16.008	16.444	13.35
										0.806568	0.174092						10.18	10.751	9.164	8.998	10.596	10.396	9.415	9.346	11.525	12.216	10.713	10.268	11.407	12.035	10.55	10.912	10.5295		13.275	14.016	12.496	12.078	18.247	20.105	18.764	16.281	20.278	21.672	15.45	16.661	16.032	16.485	13.287
										0.749168	0.225556						10.358	10.913	9.213	9.02	10.743	10.501	9.447	9.374	11.341	12.062	10.615	10.137	11.333	11.987	10.633	10.915	10.537		13.192	13.991	12.593	12.154	18.815	20.798	19.543	16.884	20.651	22.201	15.892	17.131	16.485	16.922	13.442
										0.753223	0.333756						10.501	11.071	9.46	9.289	10.616	10.38	9.554	9.488	11.555	12.314	10.811	10.339	11.46	12.17	10.689	11.005	10.6689		13.182	13.992	12.641	12.208	19.042	21.034	19.761	16.969	21.156	22.742	16.13	17.401	16.503	16.8	13.39
										1.01171	0.254146						10.256	10.858	9.36	9.127	10.722	10.481	9.475	9.39	11.658	12.404	10.78	10.294	11.509	12.248	10.753	11.044	10.6474		13.299	14.064	12.713	12.303	19.245	21.351	20.241	17.389	21.199	22.876	16.132	17.371	16.683	17.019	13.606
										0.899481	0.144176					9	10.494	11.081	9.402	9.227	10.645	10.394	9.481	9.383	11.718	12.526	11.034	10.535	11.664	12.408	10.859	11.255	10.7566		13.471	14.182	12.906	12.422	19.923	22.098	20.771	17.797	22.139	23.888	16.759	18.094	17.171	17.59	13.815
										0.788401	0.234104						10.521	11.115	9.426	9.167	10.709	10.476	9.744	9.595	11.867	12.701	11.151	10.647	11.515	12.285	10.874	11.281	10.8171		13.619	14.403	13.242	12.641	20.235	22.431	21.122	18.034	22.294	24.143	16.929	18.201	17.449	17.8	14.016
										0.904413	0.222885						10.66	11.267	9.423	9.198	10.792	10.56	9.623	9.542	11.881	12.766	11.091	10.517	11.575	12.336	10.985	11.336	10.847		13.73	14.525	13.248	12.748	20.298	22.594	21.407	18.208	22.572	24.567	17.018	18.311	17.622	18.091	14.217
										0.926803	0.240163						10.505	11.148	9.418	9.161	10.881	10.624	9.558	9.49	11.772	12.675	11.065	10.532	11.742	12.536	10.979	11.313	10.8374		13.691	14.518	13.322	12.828	20.642	22.959	21.687	18.336	22.868	24.934	17.113	18.459	17.865	18.365	14.211
										0.628607	0.305396						10.622	11.252	9.483	9.282	10.772	10.489	9.565	9.499	11.955	12.818	11.018	10.517	11.691	12.468	10.974	11.414	10.8637		13.875	14.628	13.46	12.913	20.954	23.277	21.839	18.439	23.136	25.191	17.43	18.83	18.183	18.559	14.494
										1.01586	0.311087						10.704	11.27	9.514	9.303	10.897	10.57	9.642	9.6	12.055	12.875	11.082	10.601	11.777	12.562	11.067	11.486	10.9378		14.016	14.722	13.483	12.989	21.819	24.172	22.848	19.259	23.987	26.165	17.924	19.437	18.512	18.8	14.447
										0.891556	0.40742						10.561	11.096	9.479	9.245	10.895	10.523	9.627	9.578	12.004	12.89	11.278	10.77	11.85	12.647	11.238	11.703	10.9615		14.172	14.838	13.493	13.025	22.048	24.425	23.215	19.472	24.483	26.68	18.182	19.772	18.701	19.027	14.585
										1.06777	0.315446						10.612	11.174	9.444	9.175	10.911	10.571	9.618	9.62	12.111	13.002	11.331	10.798	11.983	12.808	11.318	11.81	11.0179		14.259	15.015	13.921	13.447	22.529	25.066	23.786	19.82	25.015	27.382	18.317	19.917	19.182	19.469	15.121
										1.00713	0.268037						10.621	11.219	9.404	9.152	10.976	10.632	9.599	9.55	12.15	13.069	11.433	10.85	11.96	12.773	11.403	11.882	11.0421		14.439	15.123	13.804	13.292	22.697	25.352	24.358	20.107	25.264	27.817	18.691	20.295	19.36	19.696	15.049
										0.854255	0.216349						10.75	11.377	9.522	9.283	11.006	10.649	9.698	9.685	12.365	13.322	11.571	11	12.021	12.879	11.408	11.907	11.1527		14.515	15.243	14	13.546	23.237	26.004	24.899	20.462	26.091	28.708	19.053	20.738	19.71	19.882	15.281
										0.895449	0.130483						10.716	11.312	9.44	9.239	10.962	10.581	9.846	9.834	12.231	13.196	11.432	10.882	12.06	12.856	11.496	12.068	11.1344		14.746	15.413	14.145	13.681	23.645	26.458	25.3	20.738	26.557	29.327	19.198	20.907	20.098	20.272	15.434
										1.06958	0.214868						10.893	11.513	9.535	9.26	11.142	10.72	9.746	9.725	12.247	26.959	11.52	10.924	12.105	12.955	11.624	12.117	12.0616		14.68	15.344	14.336	13.81	24.304	27.228	26.11	21.35	27.202	30.175	19.591	21.323	20.56	20.674	15.768
										0.923972	0.274085					10	10.725	11.348	9.524	9.268	11.058	10.64	9.715	9.712	12.526	13.619	11.528	10.92	12.113	12.955	11.717	12.324	11.2308		14.873	15.499	14.299	13.799	24.746	27.892	26.81	21.792	27.935	31.053	20.097	21.849	20.89	21.033	15.864
										0.858164	0.268474						10.711	11.404	9.459	9.229	11.09	10.658	9.797	9.793	12.531	13.607	11.762	11.172	12.26	13.141	11.79	12.363	11.2979		14.955	15.569	14.433	14.018	25.15	28.489	27.443	22.111	28.548	31.793	20.426	22.187	21.205	21.397	16.096
										0.834895	0.355112						10.844	11.488	9.652	9.406	11.263	10.831	9.819	9.811	12.556	13.626	11.674	11.084	12.367	13.187	11.765	12.408	11.3613		15.215	15.717	14.618	14.188	26.094	29.528	28.217	22.719	29.763	33.065	20.856	22.75	21.836	21.815	16.326
										1.04553	0.217822						10.835	11.5	9.589	9.324	11.173	10.672	9.773	9.774	12.645	13.698	11.68	11.039	12.366	13.19	11.728	12.369	11.3347		15.304	15.851	14.812	14.398	26.495	29.983	28.668	23.093	30.048	33.481	21.123	23.053	22.391	22.339	16.646
										0.848793	0.183904						11.029	11.667	9.646	9.397	11.451	10.908	9.863	9.892	12.771	13.856	11.911	11.238	12.428	13.278	11.937	12.539	11.4882		15.589	16.055	15.135	14.683	27.076	30.703	29.37	23.607	30.576	34.284	21.576	23.531	22.718	22.688	16.932
										1.08645	0.223506						10.881	11.596	9.702	9.435	11.265	10.748	9.791	9.815	12.778	13.881	12.064	11.394	12.509	13.423	12.221	12.848	11.5219		15.802	16.306	15.432	14.939	27.856	31.738	30.286	24.29	31.463	35.409	22.018	23.984	23.319	23.268	17.241
										0.943603	0.224181						10.728	11.424	9.43	9.161	11.182	10.618	9.676	9.716	12.821	13.945	11.962	11.341	12.488	13.467	12.176	12.869	11.4377		15.792	16.25	15.31	14.847	28.396	32.502	30.823	24.649	32.649	36.87	22.595	24.644	23.346	23.381	17.388
										1.13981	0.189484						11.193	11.864	9.686	9.385	11.448	10.849	9.985	10.02	12.997	14.152	12.113	11.431	12.73	13.649	12.179	12.894	11.6609		16.321	16.767	15.86	15.357	29.459	33.608	31.673	25.417	33.472	37.844	23.148	25.273	24.762	24.597	18.043
										1.07887	0.26658						11.23	11.89	9.791	9.449	11.452	10.79	9.881	9.943	12.873	14.075	12.062	11.403	12.736	13.719	12.493	13.198	11.6866		16.492	16.859	16.059	15.522	30.324	34.599	32.199	25.959	34.599	39.176	23.594	25.725	25.361	25.066	18.323
										1.07215	0.165073						11.133	11.825	9.758	9.387	11.59	10.928	10.077	10.176	12.997	14.231	12.333	11.628	12.669	13.677	12.219	13.02	11.728		16.616	17.033	16.293	15.822	30.755	35.236	33.119	26.667	34.895	39.669	23.917	26.009	25.851	25.76	18.624
										0.987099	0.289019						11.007	11.729	9.616	9.339	11.578	10.873	9.972	10.081	13.078	14.384	12.361	11.654	12.873	13.955	12.525	13.369	11.7746		16.417	16.926	16.399	15.84	31.997	36.783	34.395	27.672	36.007	41.016	24.841	26.896	26.311	26.233	18.854
										0.84914	0.244801						11.06	11.812	9.74	9.399	11.56	10.894	9.766	9.84	13.312	14.618	12.545	11.802	12.965	14.074	12.657	13.553	11.8498		16.855	17.392	16.676	16.141	32.809	37.736	35.103	28.349	37.279	42.263	25.354	27.554	27.076	26.968	19.479
										0.829019	0.361139					11	11.14	11.833	9.792	9.457	11.722	10.983	9.882	10.005	13.404	14.73	12.606	11.87	12.935	14.068	12.884	13.918	11.9518		16.981	17.456	16.813	16.33	33.848	38.826	35.838	29.011	38.381	43.413	26.226	28.537	27.677	27.565	19.623
										1.04989	0.520561						11.483	12.186	9.825	9.491	11.843	11.044	10.129	10.27	13.554	14.926	12.845	12.083	12.849	13.991	12.787	13.745	12.0657		17.423	18.015	17.431	16.876	34.51	39.401	36.154	29.527	39.018	44.068	26.473	28.789	29.208	29.024	20.493
										0.973404	0.23329						11.35	12.061	9.959	9.584	11.724	10.953	10.098	10.248	13.545	14.954	12.859	12.055	13.151	14.34	13.042	14.034	12.1223		17.49	18.095	17.689	17.211	35.775	40.892	37.363	30.618	40.433	45.585	27.427	29.715	29.609	29.569	20.704
										0.924501	0.100416						11.444	12.153	9.867	9.466	11.987	11.17	10.027	10.165	13.6	15.026	12.75	12.003	13.122	14.388	13.116	14.103	12.1492		17.785	18.388	18.225	17.627	36.56	41.739	37.921	31.301	41.231	46.328	28.08	30.455	30.813	30.877	21.478
										1.25907	0.203143						11.506	12.276	9.812	9.435	11.916	11.112	10.065	10.225	13.848	15.342	12.842	12.079	13.367	14.633	13.339	14.388	12.2616		18.214	18.779	18.515	17.871	38.079	43.213	39.014	32.442	42.697	47.845	29.114	31.575	31.964	31.952	22.148
										0.980259	0.216884						11.545	12.325	10.038	9.64	12.177	11.258	10.174	10.342	13.954	15.491	13.005	12.204	13.294	14.625	13.447	14.546	12.3791		18.411	18.913	19.009	18.365	38.961	43.905	39.386	33.095	43.82	48.76	29.843	32.382	33.194	33.053	22.701
										0.814168	0.287131						11.737	12.4	10.161	9.728	12.221	11.265	10.416	10.616	14.037	15.594	13.266	12.446	13.292	14.649	13.483	14.586	12.4936		18.9	19.496	19.361	18.8	40.053	44.853	40.021	33.924	44.677	49.673	30.72	33.287	34.229	34.092	23.412
										1.03089	0.388368						11.67	12.415	10.1	9.697	12.223	11.234	10.29	10.487	14.307	15.899	13.509	12.656	13.742	15.138	13.862	14.984	12.6383		19.187	19.82	19.806	19.176	42.023	46.782	41.594	35.305	46.367	51.545	32.008	34.617	35.397	35.32	24.053
										0.852759	0.285079						11.642	12.414	9.991	9.526	12.227	11.211	10.231	10.441	14.171	15.758	13.314	12.452	13.672	15.094	13.771	14.848	12.5477		19.403	19.995	20.289	19.634	41.946	46.596	41.279	35.118	46.459	51.638	32.013	34.745	36.031	36.055	24.461
										1.20706	0.298297						11.794	12.516	10.041	9.493	12.218	11.189	10.22	10.43	14.532	16.165	13.435	12.572	13.754	15.147	13.923	15.155	12.6615		20.038	20.572	20.962	20.277	43.493	47.892	42.221	36.235	47.725	52.66	32.875	35.756	37.593	37.429	25.388
										1.06829	0.112056					12	11.682	12.504	10.009	9.485	12.408	11.259	10.284	10.516	14.647	16.254	13.645	12.807	13.934	15.375	14.072	15.335	12.7635		20.482	20.915	21.572	20.84	45.09	49.181	43.007	37.229	49.24	54.214	33.931	36.966	38.704	38.64	25.988
										0.998049	0.332582
										0.925139	0.34502
										0.558929	0.138403
										0.499978	0.20789
										0.512382	0.155786
										0.515271	0.136161
										0.432829	0.124029
										0.390515	0.098827
										0.41701	0.121469
										0.339978	0.121456
										0.534697	0.107313
										0.525776	0.169394
										0.503096	0.103002
										0.473374	0.102854
										0.462003	0.109061
										0.452405	0.115474
										0.51247	0.141583
										0.442326	0.114273
										0.40893	0.061749
										0.477668	0.109765
										0.401144	0.122684
										0.602768	0.109435
										0.588268	0.078143
										0.490307	0.106344
										0.611412	0.109863
										0.457469	0.126411
										0.443182	0.188661
										0.600923	0.138408
										0.539134	0.095819
										0.581622	0.101564
										0.635847	0.108789
										0.714898	0.091059
										0.594469	0.101711
										0.495527	0.096957
										0.516787	0.099474
										0.583804	0.115589
										0.496302	0.102954
										0.464854	0.087561
										0.544015	0.085473
										0.554042	0.084614
										0.578852	0.094099
										0.678886	0.09101
										0.511607	0.104458
										0.511146	0.124967
										0.379925	0.116303
										0.545191	0.121435
										0.43146	0.138019
										0.515586	0.091664
										0.382189	0.113213
										0.369631	0.086248
										0.85262	0.101069
										0.892793	0.091315
										1.009	0.1207
										0.814348	0.121999
										0.751385	0.105104
										0.8223	0.100038
										0.699488	0.111503
										0.8149	0.097626
										0.815534	0.102992
										0.622087	0.110269
										0.725343	0.100382
										0.591907	0.125094
										0.576951	0.066953
										0.666864	0.062477
										0.667385	0.092253
										0.646392	0.091953
										0.591993	0.111171
										0.360869	0.100097
										0.383321	0.083859
										0.572496	0.100486
										0.50434	0.099563
										0.747346	0.109087
										0.562094	0.11138
										0.950614	0.064725
										0.732009	0.074258
										0.628265	0.054128
										0.563662	0.05449
										0.588881	0.068734
										0.576169	0.065096
										0.604559	0.073439
										0.448417	0.063668
										0.570329	0.08718
										0.45828	0.072038
										0.47151	0.08656
										0.59863	0.085122
										0.486423	0.078227
										0.638961	0.084447
										0.67732	0.08973
										1.00237	0.070185
										1.18893	0.078349
										0.780933	0.105897
										0.602454	0.080043
										0.572371	0.095708
										0.779466	0.086404
										0.764865	0.090289
										0.75542	0.06729
										0.720276	0.096657
										0.574738	0.103796
[truncated: 36 more columns]

## Sheet: Figure 6
	Figure 6a					Figure 6b					Figure 6c					Figure 6d						Figure 6e
	Neutrophil Swarm Area					Time to Germination					Time to Escape					Mean Fluorescent Intensity of C. albicans						C. albicans Intensity
	Control	GCSF	GMCSF			Control	GMCSF	GCSF			Control	GMCSF	GCSF			ABAH 50 uM	GM-CSF	PMN			Time (hr)	Control																Average		GMCSF
	24870.5	28585.7	42746.7			2.6595	2.7855	3.53917			9.7635	13.9758	13.9758			0.813231	0.14647	0.478295				128.107	138.373	109.601	105.386	133.108	130.637	108.214	116.961	139.744	140.7	115.924	111.737	141.259	150.077	115.918	111.358	124.819		141.571	140.358	116.467	110.37	148.625	161.267	122.957	125.05	147.87	131.552
	25725.8	37013.4	37503.6			2.17633	2.665	2.696			13.7388	13.9758	13.9758			0.784374	0.164434	0.289267				125.873	136.227	108.066	103.774	131.931	130.962	108.005	115.096	146.429	142.183	117.774	115.519	144.108	151.677	116.359	113.754	125.484		138.311	140.633	114.38	107.809	147.401	160.976	122.083	125.221	145.177	126.657
	24529.1	44376.2	47317.2			2.53867	2.42383	1.97217			10.0043	13.9758	13.9758			0.806143	0.080663	0.328714				127.357	137.298	108.634	103.223	132.097	130.367	109.177	116.088	141.672	141.363	116.61	112.437	142.232	149.068	114.82	113.197	124.727		133.602	141.866	116.837	107.445	143.982	158.813	120.952	124.683	144.881	126.884
	32273.9	35512.4	52313.6			2.418	2.18217	2.3345			11.0897	13.9758	13.9758			0.915814	0.094084	0.349467				124.517	136.441	106.588	101.496	130.847	128.19	108.688	94.21	144.557	141.43	117.742	112.196	141.619	148.754	115.038	114.54	122.928		139.228	140.453	112.589	108.671	146.014	161.595	121.521	123.984	144.758	128.577
	33017.6	37476.5	43618.9			2.05417	2.30467	2.21167			7.957	12.9053	13.9758			0.792413	0.202737	0.38999				124.163	135.022	105.984	101.502	129.128	128.249	107.47	115.633	144.664	139.252	115.456	112.492	138.805	146.339	114.771	112.74	123.229		135.447	138.249	110.685	108.085	144.443	159.411	118.749	122.945	144.026	120.782
	28518.1	50789	44717.6			2.05417	2.78717	2.453			9.1625	13.7478	13.9758			0.938018	0.131156	0.340646				123.533	133.993	105.982	97.554	128.682	124.757	106.709	115.785	141.506	138.311	116.446	112.693	139.532	144.305	115.575	109.904	122.204		132.704	135.42	111.04	103.086	143.868	157.015	119.151	122.029	140.861	121.208
	28034.7	48801.3	46056.3			2.17467	2.30467	2.57383			10.2475	13.9758	13.9758			0.782886	0.097603	0.321385				122.826	131.36	105.863	97.602	128.605	127.522	106.031	115.372	140.899	138.277	116.22	112.317	136.442	144.902	113.309	111.318	121.804		130.819	136.105	107.234	102.588	139.819	154.827	118.608	119.598	134.933	116.006
	34106.1	50359.7	38206.7			1.93367	2.42533	2.453			10.6088	13.9758	13.9758			0.928714	0.126048	0.436065				116.671	128.922	101.004	97.112	120.348	122.25	102.777	108.252	139.117	137.507	112.003	109.954	133.43	141.184	111.679	108.32	118.158		125.075	133.761	109.658	101.511	136.86	150.589	115.621	118.756	126.889	114.962
	32442.9	28947.4	52638.2			2.22283	2.45683	2.55			12.4628	13.9758	13.9758			0.624742	0.08121	0.374406			1	118.855	128.688	102.076	96.77	119.444	121.764	105.154	110.383	138.817	136.446	111.006	109.862	133.606	138.079	109.859	106.684	117.968		118.952	132.178	108.859	98.614	133.681	149.218	113.936	116.782	130.607	115.792
	27987.4	33785	48202.9			2.22283	2.45683	2.79083			10.1733	13.9758	13.9758			0.577843	0.048816	0.376917				115.736	125.302	101.881	93.114	124.729	120.856	104.454	111.29	139.352	134.221	110.184	108.447	130.035	137.952	108.096	107.943	117.099		122.441	127.497	111.086	100.233	125.918	141.549	109.627	110.667	130.308	117.032
	29366.6	39967.9	45579.6			2.22283	2.45683	2.55			8.35217	13.9758	10.8592			0.62417	0.063407	0.366484				116.939	122.485	98.921	92.42	122.795	117.287	103.751	109.477	144.857	144.138	108.248	106.381	122.335	135.019	105.128	101.678	115.741		117.835	128.056	107.429	98.625	126.356	139.492	105.59	107.756	127.354	119.626
	29758.8	31371.3	37432.6			2.22283	2.33617	2.1875			8.36467	13.9758	10.8592			0.544786	0.072456	0.383623				115.692	123.194	97.816	92.519	121.763	115.246	103.453	107.728	134.642	131.865	105.073	105.578	125.503	131.418	103.19	103.267	113.622		116.399	124.818	108.552	97.856	126.449	136.848	106.861	111.091	130.03	112.721
	32824.9	34620	43794.7			2.10383	2.21667	1.9445			12.2238	13.9758	13.9758			0.847032	0.115484	0.403761				112.831	120.759	97.94	91.474	121.334	114.127	103.124	105.456	134.18	126.554	104.089	106.784	124.571	133.905	102.684	104.003	112.738		116.399	123.638	109.214	97.617	120.124	133.566	105.894	108.683	128.408	107.795
	34038.5	36262.9	41627.8			2.3455	2.21667	2.065			10.0542	13.9758	13.9758			0.910541	0.122196	0.362615				110.252	117.808	95.915	88.887	119.591	112.585	99.187	104.033	131.879	128.544	103.557	106.093	123.914	132.149	103.156	103.228	111.299		109.498	120.812	102.862	92.735	122.203	135.248	104.038	108.028	124.758	108.851
	44697.3	39917.2	39092.4			2.466	2.82017	2.548			11.9828	13.9758	12.3072			0.801745	0.134129	0.340981				106.856	119.62	94.337	86.542	115.198	113.072	98.696	100.589	131.597	127.164	102.473	104.425	120.824	130.36	101.622	102.593	109.748		113.321	117.264	101.947	93.026	119.917	132.326	102.503	102.036	125.279	109.994
	26841.4	40522.4	41857.7			2.22467	2.57933	2.548			10.0542	11.9753	12.3072			1.00681	0.103166	0.369779				109.379	118.069	94.642	88.82	113.516	109.63	97.224	99.769	131.032	125.177	99.671	103.88	121.43	128.319	100.399	101.126	108.88		106.944	114.675	101.716	87.781	122.852	132.12	100.388	102.634	121.493	108.702
	39697.5	30600.5	42104.4			1.55833	2.28383	2.19533			10.8525	13.9528	13.9528			0.798604	0.133697	0.478552				102.919	115.672	92.506	84.697	117.026	109.129	96.092	99.408	131.637	125.493	99.446	103.386	125.603	131.786	101.345	99.946	108.506		106.889	111.022	98.846	86.055	122.723	129.648	100.259	100.567	120.905	106.396
	29265.2	35566.5	36056.7			1.91717	2.28383	2.18917			10.258	13.9528	13.9528			0.629471	0.099452	0.435018			2	101.078	112.167	90.852	84.658	109.414	107.459	94.811	96.281	129.729	121.098	96.836	101.531	111.738	124.967	98.095	95.971	104.793		103.126	108.121	95.932	83.106	114.667	124.425	98.131	97.733	114.228	103.296
	30255.7	41621	45488.3			2.037	1.92467	1.95583			9.7825	13.9528	13.9528			0.623826	0.072452	0.406578				100.285	111.342	90.742	84.578	109.299	108.099	95.062	94.502	123.18	118.924	96.704	99.056	110.407	122.094	96.473	94.492	103.452		102.051	107.707	94.365	79.269	111.381	123.807	96.885	95.081	110.945	101.858
	39423.7	38541.4	34001.3			1.79783	1.92467	2.18917			10.258	13.9528	13.9528			0.838312	0.083282	0.290516				97.853	109.85	88.092	83.017	108.003	105.973	94.002	92.851	121.23	119.385	95.612	98.149	109.844	121.406	96.952	93.36	102.224		100.429	104.774	93.954	78.79	112.694	122.482	95.203	95.08	111.249	101.641
	28281.5	35045.9	44389.7			1.68	2.525	2.313			11.33	12.2843	13.9528			0.914658	0.078072	0.290792				96.398	108.018	87.504	83.025	106.361	103.248	92.475	91.085	120.751	119.057	92.605	95.976	108.837	119.952	94.453	91.88	100.727		99.57	102.83	92.551	76.284	110.692	118.518	92.846	93.397	105.058	99.638
	37300.7	27328.2	41597.4			1.7995	2.16667	2.313			10.4983	12.2843	13.9528			0.874338	0.094473	0.394692				97.443	107.146	86.492	83.203	106.575	102.98	92.382	91.333	120.97	118.734	93.6	96.053	107.888	119.382	94.686	91.019	100.618		97.323	102.975	93.044	75.729	107.393	116.417	92.175	93.494	104.513	97.93
	33866.1	37006.6	51769.4			1.91917	2.28583	2.07367			10.973	12.2843	10.1758			0.801335	0.107814	0.296913				95.424	105.753	85.99	82.427	105.306	101.792	92.207	90.649	120.061	116.641	93.118	94.43	107.869	118.646	93.892	90.453	99.6661		96.996	102.394	92.623	75.887	117.328	126.081	91.823	92.298	103.188	97.738
	36408.3	41303.3	41076.8			1.68	2.16667	2.43283			11.9243	12.2843	11.7217			0.71158	0.060147	0.330081				96.205	104.302	84.855	81.646	103.925	101.687	89.14	88.842	118.547	116.587	92.026	93.981	106.697	116.66	93.025	89.83	98.6222		96.711	102.348	92.002	75.51	104.579	113.593	89.449	90.2	100.073	95.946
	40911.1	50150.1	35799.8			2.08467	2.43833	2.04967			11.0188	12.9145	12.29			0.784574	0.061304	0.305963				95.081	103.738	85.325	81.068	103.683	100.624	89.09	89.339	118.328	114.361	89.43	93.665	106.62	115.396	91.883	89.416	97.9404		94.069	98.983	89.021	73.451	101.281	109.638	89.148	88.273	97.224	95.58
	38196.6	38227	40184.3			1.8455	2.43833	2.2895			8.878	13.9528	13.1237			0.672904	0.053306	0.239814			3	92.381	101.847	83.976	79.507	100.833	99.886	87.677	88.041	117.153	112.665	88.857	93.477	103.566	113.211	90.669	87.934	96.355		92.282	97.661	88.77	72.506	100.255	108.281	88.488	87.584	96.669	94.198
	27703.4	40775.9	37486.7			1.72617	2.07917	2.2895			8.878	13.9528	13.9528			0.895116	0.11833	0.341986				92.567	102.81	82.793	79.629	100.007	97.916	87.049	87.151	115.173	110.706	87.743	91.904	105.367	113.784	90.854	88.396	95.8656		92.086	96.242	87.811	72.058	99.041	106.209	87.241	85.701	95.075	92.586
	39153.2	45424.1	53865.3			1.8455	1.95967	2.2895			10.068	13.9528	12.8853			0.802187	0.158622	0.251217				91.931	100.939	82.028	79.891	99.639	97.918	87.344	86.537	117.079	111.285	87.9	91.358	104.696	111.995	89.559	87.896	95.4997		89.969	94.921	87.111	71.804	97.845	104.252	87.082	85.694	95.578	90.856
	29981.9	37777.4	45572.9			1.8475	2.07717	1.92867			10.7833	11.8458	12.8853			0.961396	0.164143	0.287476				89.57	99.053	81.277	79.281	97.958	96.076	87.16	85.352	116.005	110.148	87.111	91.574	102.375	111.997	88.339	85.691	94.3104		89.114	93.91	87.098	71.862	96.524	103.049	85.589	83.983	94.611	90.523
	43115.2	39525.1	38554.9			1.8475	2.31683	1.92867			12.0908	13.9528	12.8853			0.95004	0.121452	0.280012				89.045	99.482	80.221	78.667	98.368	96.062	86.216	84.744	114.492	109.102	85.69	89.967	101.846	110.128	87.33	84.396	93.4847		89.151	93.724	87.271	72.048	94.982	102.846	84.682	83.52	92.049	88.959
	45562.7	44521.5	43720.3			1.8475	2.31683	1.92867			12.0908	13.9528	13.9528			0.98024	0.187117	0.261799				89.579	98.802	80.211	78.261	96.907	95.027	86.058	84.349	113.726	109.756	86.422	90.724	101.33	110.109	86.68	84.011	93.247		87.688	93.15	87.135	71.543	95.313	102.007	84.999	83.102	91.729	88.743
	34461.1	44034.7	41468.9			1.967	2.19717	2.28783			12.0908	13.9528	12.768			0.819788	0.170958	0.441181				88.211	99.883	80.715	78.632	104.567	102.996	86.823	84.211	115.783	109.155	87.417	91.179	100.944	110.031	86.503	84.065	94.4447		87.829	92.42	86.316	71.114	95.206	101.691	84.53	82.134	89.842	88.823
	44994.8	40312.8	47073.8			2.03633	2.8755	2.76083			11.3063	13.9203	13.9203			0.930466	0.194066	0.333108				87.906	97.416	79.484	77.477	95.292	94.802	84.308	82.251	113.956	106.679	85.705	89.333	101.178	110.258	85.269	82.203	92.0948		87.562	92.062	85.54	70.338	94.398	99.785	83.022	81.663	89.47	88.522
	47026.5	45315.9	49362.4			2.512	3.11333	2.998			13.9203	13.9203	13.9203			0.893716	0.169867	0.24433				86.658	96.361	79.069	77.05	93.662	93.069	84.445	82.476	113.343	105.013	84.156	88.978	100.186	108.797	83.985	80.755	91.1252		86.624	91.277	84.68	70.958	92.667	98.437	82.811	81.11	87.928	86.969
	36411.6	46979.2	53878.8			2.74967	3.11333	2.998			13.9203	13.9203	13.9203			0.994834	0.109921	0.251039			4	85.852	95.084	78.159	76.223	92.016	92.615	83.741	81.687	111.765	106.535	85.688	88.767	98.92	107.143	83.942	81.231	90.5855		85.791	92.487	84.149	70.57	92.518	97.749	81.936	81.138	86.288	85.715
	46671.5	35316.3	45951.5			2.74967	2.8755	2.285			13.9203	13.9203	13.9203			0.973246	0.163779	0.315466				85.322	95.416	78.237	76.318	92.01	92.363	83.361	81.103	112.087	104.798	83.624	87.476	98.336	106.877	83.378	79.633	90.0212		84.903	90.923	83.375	69.253	91.4	94.86	81.062	80.05	87.076	87.457
	42584.5	43466.8	55254.7			2.6325	2.75867	2.7625			9.76017	13.9203	13.9203			0.846305	0.17953	0.341031				84.038	94.49	77.076	75.925	90.788	92.474	83.578	81.52	112.415	103.162	82.705	87.377	97.103	105.879	82.327	79.652	89.4068		84.598	90.545	81.933	68.784	90.356	95.349	78.965	79.247	84.53	86.677
	36019.5	42641.9	40255.3			1.91883	2.996	2.40583			13.9203	13.9203	13.9203			0.961867	0.110099	0.310269				83.683	94.273	76.726	75.517	89.928	92.405	82.124	80.424	111.191	102.045	82.553	87.201	96.431	104.389	82.008	78.568	88.7166		85.019	89.971	82.175	69.278	91.191	95.793	79.183	79.04	84.319	85.098
	44295	35989.1	49528.1			2.15667	2.402	2.16767			13.9203	13.9203	13.9203			0.791322	0.172313	0.368841				83.681	95.129	77.007	75.667	88.977	91.742	82.453	80.372	112.11	103.109	82.913	87.978	95.958	103.222	81.363	78.589	88.7669		83.577	89.737	82.101	68.885	88.725	93.103	78.042	78.396	82.964	84.051
	35874.1	34336	48561.2			1.8	2.402	1.692			13.9203	13.9203	13.9203			0.69285	0.062791	0.384163				83.641	95.055	76.39	75.8	89.33	91.453	81.578	79.521	111.503	101.63	82.197	86.678	96.719	104.07	81.089	77.963	88.4136		82.706	88.752	82.14	69.248	87.636	92.007	77.139	77.152	83.62	84.652
	42324.2	41259.3	33528.1													0.615082	0.101203	0.351513				82.979	94.117	76.469	75.456	87.735	89.446	81.304	78.946	110.541	102.046	81.252	86.036	94.618	103.855	80.767	77.992	87.7224		83.307	88.792	81.711	69.025	88.196	92.21	77.762	77.528	82.521	83.954
	37824.7	44366	50907.3													0.609601	0.105934	0.39608				87.437	100.509	76.635	75.701	87.721	89.338	81.275	79.124	110.017	101.258	81.213	86.614	93.777	100.995	79.021	76.785	87.9638		82.562	88.568	80.866	68.471	86.932	90.543	76.967	77.368	82.563	83.215
	39569.1	39072.1	48987.2													0.767535	0.110332	0.342343			5	82.533	95.331	75.545	74.512	86.883	88.653	80.296	78.596	112.048	101.816	81.623	87.04	94.332	102.653	80.538	77.563	87.4976		80.936	87.369	80.577	68.751	85.999	88.898	77.099	76.624	81.482	83.482
	36425.2	42821.1	54521.1													0.763643	0.108755	0.384632				81.433	94.06	75.947	74.546	86.99	88.8	80.106	78.35	110.635	101.3	81.013	85.921	91.678	100.368	79.223	75.96	86.6456		80.341	86.99	80.657	68.447	86.212	89.81	76.948	76.361	82.343	83.686
	40471.7	43649.3	50167													0.89655	0.158403	0.349717				82.404	94.794	76.014	74.722	85.134	87.919	80.803	78.241	110.441	100.701	81.174	87.216	92.977	101.807	79.169	75.813	86.8331		80.515	86.499	80.175	68.77	85.363	88.421	76.995	75.782	81.482	83.045
	40491.9	38467	53422.4													0.804404	0.151162	0.429579				81.892	95.308	74.914	74.112	86.157	89.067	79.739	77.333	109.544	100.641	79.89	87.026	92.684	101.002	79.582	75.909	86.55		80.006	86.323	78.782	67.758	85.769	88.696	76.196	75.619	81.047	81.779
	40650.8	50549	50099.4													0.711471	0.182509	0.328831				81.369	94.102	75.147	74.343	84.954	87.257	79.31	76.398	108.937	98.512	79.518	86.696	91.459	101.294	79.412	75.492	85.8875		80.359	86.148	79.122	68.244	84.673	87.303	75.933	75.797	80.21	82.22
	41100.4	48449.7	51150.7													0.712421	0.187532	0.272808				81.222	93.973	75.263	74.552	86.086	87.375	79.89	77.505	109.3	99.823	80.1	87.48	91.565	100.773	79.248	75.467	86.2264		79.939	84.992	78.595	68.308	85.082	87.505	75.675	75.367	79.386	81.905
	31651.9	41100.4	44031.3													0.656776	0.142956	0.320427				80.651	94.932	75.033	74.492	85.746	87.538	79.623	76.695	110.432	99.415	79.661	86.639	91.89	100.908	79.355	75.076	86.1304		78.81	85.212	78.649	68.336	84.19	87.415	75.307	74.93	79.112	81.052
	36817.3	47283.4	46100.2													0.68423	0.111531	0.325606				79.847	93.798	74.436	73.832	84.342	87.256	79.72	76.094	109.762	99.77	78.817	86.342	91.225	100.702	78.923	74.262	85.5705		79.916	85.506	79.395	68.917	84.472	87.364	75.568	75.275	79.457	81.534
	47046.8	43250.4	55430.5													0.996138	0.142032	0.358811				80.221	94.107	75.072	74.074	85.051	87.512	79.866	77.131	110.627	100.078	79.759	86.924	90.581	101.243	79.18	74.372	85.9874		78.935	85.272	79.21	68.678	85.176	87.136	74.833	75.329	78.961	80.699
	47283.4	57283	43047.6													0.786224	0.144539	0.374426			6	79.951	93.851	74.825	74.542	85.065	87.381	79.414	76.384	111.604	99.631	79.861	86.147	89.901	100.05	79.353	74.663	85.7889		77.948	83.908	78.137	68.13	83.055	85.722	75.044	75.064	78.108	80.043
	41969.2	26851.5	62732.4													0.733789	0.099946	0.363542				78.994	91.893	73.672	73.106	83.72	86.546	78.952	75.89	109.823	99.206	79.546	86.369	89.62	99.534	79.294	74.425	85.0369		77.689	82.859	77.341	67.526	82.622	85.151	73.747	73.736	77.418	80.13
	42016.6	40718.4	58560.8													1.0491	0.07443	0.381197				79.18	93.688	73.761	74.084	84.92	88.483	79.273	76.419	110.137	99.297	79.335	86.466	88.665	99.347	78.357	73.51	85.3076		77.972	84.038	78.014	67.958	82.021	84.27	73.614	74.016	77.018	79.201
	40931.4	40654.2	69987													0.831532	0.100624	0.340329				79.351	93.983	73.997	73.273	84.491	86.755	79.771	76.014	110.704	99.27	78.808	85.893	88.301	99.462	78.069	73.805	85.1217		76.588	83.101	77.975	67.753	81.889	83.974	74.015	73.913	77.919	80.751
	38676.6	39903.7	56677.9													0.783764	0.138586	0.317436				78.815	93.459	72.976	72.742	83.85	86.776	79.465	74.806	109.803	99.041	77.757	85.614	88.334	98.954	77.745	72.767	84.5565		77.91	83.783	77.539	67.573	81.081	83.03	73.459	73.195	76.228	78.666
	30083.3	58432.4	58216													0.713111	0.078692	0.386159				78.38	92.829	72.828	72.55	84.418	87.23	80.441	75.457	111.547	100.194	77.538	86.12	88.043	99.592	77.849	72.835	84.8657		77.453	82.973	76.798	66.73	81.427	83.523	73.343	73.451	76.616	78.491
	43632.4	43531	56147.2													0.941513	0.075015	0.397401				78.73	92.892	73.339	72.408	82.902	85.763	78.289	74.901	112.179	99.688	78.131	87.481	87.412	99.231	77.937	72.894	84.6361		76.228	83.165	76.777	66.407	80.582	83.048	72.372	72.217	76.035	79.44
	33463.8	44619.6	74310.7													0.732699	0.085822	0.363855				78.354	93.572	73.538	72.624	82.282	86.288	78.806	75.306	110.926	99.149	77.359	86.176	85.705	98.008	76.647	72.239	84.1862		76.189	82.385	76.496	66.609	80.664	82.44	71.827	71.987	75.98	78.216
	39832.7	38308.1	49957.4													0.932148	0.075502	0.322776			7	78.146	93.55	73.887	73.513	83.349	86.707	78.717	75.527	112.916	99.73	76.946	86.319	87.536	99.155	77.209	72.912	84.7574		76.187	82.992	76.472	66.706	81.473	82.558	72.599	72.284	75.086	77.179
	38186.4	39558.9	56931.4													0.719523	0.157032	0.407064				78.84	94.197	73.252	73.056	83.14	86.244	79.551	75.113	112.378	99.992	77.774	87.421	87.62	99.247	77.857	72.851	84.9083		75.425	81.613	75.705	65.942	80.108	82.225	72.41	72.683	75.328	77.498
	34190.6	44565.5	54625.9													0.802898	0.091617	0.365356				77.697	93.024	72.589	72.111	82.842	86.048	79.996	75.484	111.776	98.808	77.306	86.778	86.753	98.004	77.597	72.961	84.3609		75.455	81.864	76.477	66.263	81	81.802	72.267	72.698	74.553	77.596
	32233.3	42053.7	65227.2													0.636432	0.116498	0.276757				77.907	93.562	72.431	72.319	82.893	86.004	79.023	74.643	112.722	99.155	77.052	87.882	87.337	99.037	77.949	73.446	84.5851		75.2	80.78	75.606	66.021	79.107	81.122	71.458	71.921	73.251	75.577
	44115.9	34241.3	61637.1													0.788757	0.140271	0.267322				77.925	94.044	72.773	72.122	81.611	84.951	79.604	74.718	114.213	100.579	77.7	88.822	85.657	98.545	77.098	71.784	84.5091		75.527	81.97	75.712	65.856	79.03	81.334	72.146	71.832	74.025	75.922
	30418	38595.5	60670.3													0.758631	0.225804	0.35454				76.768	92.127	71.888	71.554	81.106	85.935	78.752	74.303	112.921	100.344	77.043	88.05	85.911	96.858	77.166	71.468	83.8871		75.806	81.37	75.112	66.108	78.954	80.215	71.157	71.393	73.882	76.007
	32879	32730.2	61420.8													0.912032	0.131306	0.276118				77.619	93.537	72.889	72.086	81.874	86.528	79.332	75.374	114.854	100.843	76.826	88.427	87.429	98.761	77.868	72.747	84.8121		75.103	81.444	74.879	65.3	78.556	80.82	71.177	70.813	73.066	75.004
	28071.9	31506.5	56498.7													0.856842	0.139573	0.29435				76.914	94.048	72.489	71.738	81.604	86.11	79.049	74.498	116.472	101.536	77.316	90.19	86.527	97.756	77.215	72.468	84.7456		74.456	81.254	75.438	65.56	78.833	81.42	71.585	71.696	73.433	75.178
	31851.3	37611.7	78475.5													0.757638	0.132957	0.388288				76.896	94.233	72.96	71.845	81.754	86.664	78.783	74.469	116.449	100.965	77.559	90.369	86.474	97.929	78.754	72.996	84.9437		75.032	81.002	74.924	65.152	78.095	80.338	70.664	70.966	74.12	75.724
	40596.7	40762.4	64963.6													0.701383	0.099294	0.380909			8	77.231	94.646	73.522	71.751	81.726	86.214	78.765	74.848	117.705	101.302	77.299	90.429	85.768	97.893	77.498	72.507	84.944		74.529	81.066	74.057	64.888	78.015	80.57	71.096	70.887	72.14	74.529
	28616.2	44832.5	59047.6													0.65497	0.15758	0.45826				77.729	94.987	72.266	71.313	80.922	86.685	79.374	75.228	118.212	100.288	76.784	90.252	85.632	98.779	77.431	71.647	84.8456		74.48	81.393	74.677	65.286	78.483	81.428	70.889	71.782	73.077	75.39
	36966	39761.7	47807.4													0.626286	0.070282	0.390278				77.179	95.695	72.604	71.624	81.183	86.582	79.874	75.748	119.525	102.261	77.62	91.222	85.893	99.414	78.882	72.813	85.5074		74.489	80.952	73.995	64.811	78.48	81.574	70.964	71.415	72.447	74.239
	39677.2	34586.2	65021													0.713839	0.087765	0.410895				78.598	95.967	73.642	72.992	81.148	86.862	80.38	76.228	122.259	102.966	77.767	92.507	86.922	99.784	79.677	73.88	86.3487		75.284	81.335	74.363	65.673	78.087	81.903	71.057	71.157	72.521	74.954
	33778.2	45620.2	45796													0.739817	0.097037	0.272358				77.949	96.191	73.701	72.358	81.196	87.227	80.925	76.243	122.836	101.955	77.886	93.087	85.752	99.048	77.917	72.345	86.0385		74.666	81.455	74.405	64.698	78.713	81.951	70.847	70.682	72.49	73.775
	39400	42777.2	40306													0.724817	0.089268	0.373921				78.24	96.833	74.373	73.441	81.967	88.148	81.023	75.878	123.689	104.204	77.858	93.056	87.057	100.686	80.089	73.748	86.8931		75.083	81.162	74.9	65.28	78.147	81.492	70.598	70.791	71.891	73.687
	50072.3	58902.3	40999													0.818086	0.152131	0.402942				78.256	98.748	74.405	73.429	82.242	87.932	81.915	77.241	126.345	104.178	79.119	94.221	86.788	100.269	78.829	72.797	87.2946		75.375	81.531	74.574	64.919	78.609	81.961	70.805	71.036	70.958	73.861
	39457.5	59740.6	39636.7													0.746228	0.10587	0.353314				78.242	98.857	73.604	72.352	81.705	88.712	82.184	76.768	128.51	106.108	78.718	94.836	88.001	102.225	79.259	73.07	87.6969		75.371	81.7	75.148	65.334	78.467	82.278	71.451	71.644	71.724	74.368
	41397.9	84945.8	45086.1													0.686912	0.167108	0.319694			9	78.1	98.502	74.209	73.529	82.76	89.116	82.471	77.762	128.609	105.664	79.2	96.213	86.96	101.264	79.86	73.303	87.9701		75.616	82.534	75.433	65.638	79.841	82.638	71.293	71.431	71.949	74.559
	46002.2	62989.3	49703.9													0.729251	0.172269	0.320261				78.312	99.956	74.642	73.979	82.281	89.105	81.995	77.534	130.731	105.601	79.063	97.681	87.611	101.644	80.416	74.061	88.4132		74.915	82.286	74.998	64.553	78.009	81.776	71.299	71.413	71.456	73.478
	38622.5	63993.3	46647.9													0.731671	0.18651	0.409443				79.005	100.177	74.817	73.425	83.021	89.826	83.072	77.19	132.766	106.64	79.362	97.975	86.815	100.486	80.975	74.19	88.7339		74.386	81.251	74.597	65.134	78.946	82.13	71.701	71.537	71.933	73.79
	44342.3	66765.4	52607.7													0.774171	0.172855	0.330424				78.484	99.965	75.102	74.347	83.54	90.145	83.052	77.76	135.146	108.861	79.763	98.819	87.215	102.413	80.952	74.192	89.3597		75.624	81.749	75.44	64.892	80.125	82.752	71.886	72.568	71.183	72.863
	49859.4	65690.4	49643													0.698054	0.199022	0.306609				79.192	100.249	74.971	74.229	81.785	89.614	83.382	78.142	136.709	108.27	80.389	100.764	95.709	110.295	81.22	74.895	90.6134		75.113	82.01	74.739	64.362	79.439	82.2	71.156	72.096	71.232	72.779
	41999.7	66383.4	42689.3													0.617572	0.260244	0.237161				78.622	101.241	74.692	74.191	82.615	90.723	84.434	79.1	139.121	109.051	80.471	102.088	86.745	102.771	82.146	74.37	90.1488		74.61	81.936	75.408	65.544	79.626	81.336	72.311	71.929	71.323	73.019
	52746.3	52797.1	50092.6													0.593853	0.187925	0.255863				78.65	101.426	75.378	74.498	82.348	90.374	83.885	78.902	141.72	111.4	81.377	103.887	87.3	102.909	81.921	74.768	90.6714		74.721	81.589	74.704	64.899	79.481	81.738	71.538	72.046	71.609	72.912
	29383.5	59669.7	66430.7													0.771409	0.120852	0.304603				79.024	101.965	75.254	74.391	81.877	90.156	84.44	78.413	143.786	110.818	80.587	104.236	87.478	102.741	81.707	74.7	90.7233		74.86	82.088	74.882	64.555	79.337	80.927	70.804	71.423	70.859	72.749
	27334.9	76308.6	44812.2													0.73605	0.173576	0.374515				77.452	100.898	74.797	73.39	81.946	90.928	84.836	78.188	146.075	111.415	81.071	105.593	88.247	104.567	81.588	74.444	90.9647		75.394	82.255	75.088	64.942	79.119	80.76	70.977	71.969	70.656	72.51
	41583.8	61424.2	53378.5													0.76943	0.20798	0.33304			10	79.117	103.212	76.039	75.299	81.851	90.692	85.753	79.073	147.145	111.386	81.542	106.427	87.41	104.134	81.763	74.607	91.5906		75.864	82.998	75.028	64.869	79.863	80.658	71.302	71.978	70.514	72.285
	68597.6	58104.5	58614.9													0.690608	0.135485	0.319265				78.944	104.404	75.883	75.151	82.677	90.813	86.273	78.835	151.83	112.505	81.849	106.912	87.817	105.972	83.369	75.604	92.4274		74.422	81.803	75.365	65.148	78.968	79.947	70.726	72.134	69.902	71.492
	52313.6	59470.2	48280.7													0.66469	0.142709	0.400885				78.706	104.641	76.484	75.24	92.956	101.527	87.303	80.123	155.468	114.408	83.525	109.622	88.084	106.465	83.012	75.701	94.5791		74.692	82.171	75.82	64.858	79.215	80.084	71.038	72.278	70.785	72.22
	74368.2	44879.8	60781.8													0.50469	0.091573	0.305782				79.471	105.924	76.413	75.479	83.486	92.815	88.164	80.676	157.479	115.428	83.619	110.805	89.138	107.475	84.173	76.202	94.1717		75.36	83.212	76.222	65.213	79.84	81.085	71.57	73.208	70.514	71.924
	71646.9	48929.7	48459.8													0.542292	0.13906	0.332269				80.074	106.541	77.589	76.234	83.11	93.007	87.831	79.914	163.251	117.238	83.927	113.763	90.213	107.851	84.707	77.249	95.1562		74.88	83.256	75.75	64.819	79.759	80.019	71.208	72.855	70.297	72.938
	76994.9	48125.2	40218.1													0.660611	0.10076	0.224798				79.341	107.525	77.89	76.21	83.55	94.034	89.208	81.033	166.562	118.655	85.074	115.094	90.004	107.832	84.212	76.218	95.7776		75.37	84.318	76.49	65.31	79.847	80.536	71.959	74.086	70.036	72.308
	73698.8	46438.3	50576													0.462491	0.117169	0.279052				79.867	107.675	78.716	76.559	83.699	93.516	89.52	80.535	169.752	120.744	86.104	117.673	90.195	108.899	85.393	76.447	96.5809		75.761	84.029	77.236	65.539	79.963	80.268	70.766	73.107	70.05	71.824
	75176.1	37713.1	46789.8													0.657905	0.178727	0.316125				79.868	108.631	78.321	76.585	84.938	94.852	90.191	82.236	175.188	123.013	85.599	119.61	90.559	109.135	85.058	76.993	97.5486		75.372	83.983	76.643	65.706	80.537	81.217	70.587	73.651	70.909	72.632
	70024.2	53564.4	44247.7													0.600568	0.228133	0.333669			11	80.753	108.933	78.982	77.091	83.163	95.074	90.448	81.271	179.336	124.017	85.703	121.046	91.332	110.384	85.795	76.949	98.1423		75.491	84.804	77.525	66.028	80.817	82.309	72.3	74.785	70.698	72.352
	94580.3	62418	41722.4													0.706442	0.196602	0.282974				81.014	110.058	79.587	78.119	84.201	96.725	92.175	82.145	182.286	125.291	86.94	123.97	90.646	111.452	86.703	77.25	99.2851		75.758	84.126	77.42	66.793	80.61	81.246	71.863	74.28	70.22	71.659
	72819.9	53125	39978.1													0.753217	0.188912	0.347283				80.587	110.383	79.77	78.256	83.931	96.289	92.567	82.31	188.317	126.546	87.291	127.387	92.349	112.197	88.404	78.168	100.297		75.057	84.494	76.101	64.845	80.993	81.934	71.542	73.713	70.653	71.61
	81125.9	59757.6	68381.3													0.935571	0.319283	0.129513				81.761	112.503	80.908	78.833	84.912	98.465	95.453	85.119	194.408	128.058	88.703	130.76	92.991	113.445	88.821	78.344	102.093		76.221	86.072	77.312	66.464	82.451	82.818	72.295	75.402	71.137	72.054
	98555.8	63540.3	60041.5													0.536115	0.316385	0.232622				81.763	113.985	80.931	79.738	85.779	99.735	96.132	84.287	199.583	129.518	89.124	132.777	93.061	113.978	89.021	79.019	103.027		76.885	86.256	76.832	66.201	81.371	82.24	71.447	74.9	71.006	72.878
	80977.1	50359.7	61468.1													1.0049	0.328701	0.255731				82.903	115.439	81.252	79.587	85.447	99.519	96.526	84.623	207.603	132.802	90.39	137.492	94.395	116.691	90.086	79.689	104.653		77.012	86.772	78.657	67.31	81.745	82.003	72.458	75.561	70.888	72.377
	73539.9	60038.1	75578.4													0.908956	0.313422	0.205103				81.37	114.15	81.058	79.581	84.99	100.109	96.235	83.923	210.299	131.658	89.541	137.585	92.628	116.511	90.369	79.123	104.321		75.995	85.853	77.685	66.779	82.801	82.807	72.163	76.19	70.935	72.262
	61336.2	60599.3	59507.4													1.00812	0.371633	0.154732				82.095	115.097	81.69	80.344	86.657	101.855	98.349	84.699	218.556	136.072	92.061	142.096	92.411	117.693	91.677	79.728	106.317		76.789	86.572	78.151	67.462	82.433	84.091	72.534	76.757	70.566	72.033
	59233.6	55504.8	60467.5													0.927055	0.286306	0.206521				82.555	117.454	82.371	81.174	86.222	103.219	99.823	84.62	227.257	138.228	92.714	144.875	94.57	121.689	92.36	80.541	108.104		76.998	87.572	78.885	67.667	83.562	83.452	72.878	76.668	70.476	71.302
	54676.6	68847.8	47962.9													0.98006	0.324871	0.17067			12	82.947	119.225	82.92	81.031	87.222	104.233	101.403	85.384	237.335	143.365	94.131	150.649	94.411	122.102	93.796	80.754	110.057		77.493	88.392	78.82	68.061	85.196	84.814	74.241	78.091	71.504	73.12
	76031.4	51296.1	62130.7													0.806568	0.201365	0.174092				83.777	121.356	84.735	83.017	87.696	105.891	103.099	86.397	244.462	145.311	95.118	154.005	96.071	124.586	96.474	83.203	112.2		78.025	88.527	79.521	68.643	83.986	83.993	74.269	77.772	71.531	72.906
	71511.6	51133.8	60423.5													0.749168	0.260694	0.225556				84.512	123.426	84.669	83.234	87.329	106.368	106.037	87.823	253.878	149.714	96.602	158.665	97.04	125.448	98.038	83.539	114.145		78.238	88.86	79.644	68.905	85.652	85.076	74.547	78.501	71.766	73.293
	86595.5	64017	71051.9													0.753223	0.204374	0.333756				83.998	124.603	86.456	83.376	88.105	107.816	107.396	87.933	261.47	152.559	98.546	163.774	97.194	127.81	98.916	83.598	115.847		77.56	88.93	79.837	68.914	85.487	84.845	74.793	78.714	72.131	73.502
	88732	78573.6	61880.5													1.01171	0.228056	0.254146				84.436	126.376	86.619	84.729	88.46	108.782	109.63	90.108	267.787	155.01	99.806	167.706	97.215	129.226	100.518	85.133	117.596		78.312	89.443	79.109	68.219	87.027	84.833	74.636	78.511	71.738	73.776
	65970.9	59936.7	65078.5													0.899481	0.265294	0.144176				84.779	128.045	87.172	84.861	87.722	109.935	110.032	89.221	278.176	158.977	100.706	173.453	98.899	129.823	101.185	85.193	119.261		78.699	89.723	79.715	68.877	86.683	84.769	75.026	78.984	71.684	72.922
	77130.1	57567	66126.5													0.788401	0.236402	0.234104				85.49	130	87.247	85.462	88.004	112.167	111.904	89.795	286.081	164.084	102.61	178.404	98.213	130.641	101.636	84.865	121.038		78.337	89.302	80.338	69.412	88.072	85.478	74.631	79.209	71.805	73.41
	86017.5	59950.2	48415.9													0.904413	0.326523	0.222885				85.451	132.297	87.252	85.951	88.445	113.429	114.318	91.866	293.206	166.898	104.118	182.78	98.888	132.824	103.182	85.476	122.899		87.996	99.442	81.108	70.338	88.383	85.691	75.181	79.242	70.68	72.873
	59372.2	62749.3	56755.6													0.926803	0.222793	0.240163			13	85.018	134.172	87.617	85.942	88.739	114.255	117.125	92.732	304.96	172.352	105.501	190.329	98.444	134.889	105.227	87.159	125.279		78.267	89.403	79.8	68.321	89.393	87.11	76.61	80.273	71.084	72.829
	62620.8	52776.8	63689.1													0.628607	0.278071	0.305396				85.79	137.382	88.528	87.457	88.611	116.113	119.209	93.35	309.701	176.633	106.712	194.604	98.921	136.569	106.869	87.269	127.107		79.343	91.279	80.63	69.537	89.579	87.553	76.498	80.2	71.68	73.49
	78806.8	50876.9	62468.7													1.01586	0.23008	0.311087				87.092	140.566	89.64	88.153	89.246	117.489	121.518	93.683	319.085	182.062	108.63	201.304	100.393	139.086	108.695	88.595	129.702		79.529	90.932	81.465	69.881	89.628	86.952	76.156	80.714	72.114	73.714
	66613.2	65004.1	52827.5													0.891556	0.16431	0.40742				87.863	144.191	90.453	89.202	90.646	119.854	124.669	94.894	328.978	188.005	110.27	207.987	100.177	141.622	109.738	88.684	132.327		80.045	92.229	82.491	70.589	89.843	88.43	76.605	81.285	71.724	73.262
	86477.2	49416.5	60038.1													1.06777	0.238729	0.315446				87.697	147.678	92.111	90.357	90.782	122.284	127.913	95.756	335.591	194.957	111.73	214.45	101.669	146.286	112.358	89.609	135.077		80.365	92.837	82.338	70.84	91.621	90.116	77.366	82.725	71.541	73.355
	103921	42358	49768.1													1.00713	0.293006	0.268037				88.933	150.235	92.534	91.591	92.196	124.248	130.806	97.388	346.213	202.069	114.85	222.973	101.672	148.275	115.108	90.383	138.092		81.085	92.322	82.656	71.092	91.334	90.707	77.924	82.897	71.844	73.379
	92832.6	50153.5	68712.6													0.854255	0.304855	0.216349				88.758	153.199	93.872	92.704	93.066	126.687	134.959	98.716	355.504	208.774	116.58	230.469	103.972	151.656	117.564	91.237	141.107		81.554	93.199	82.969	70.978	93.061	91.807	79.763	84.189	72.247	73.711
	99745.8	51559.8	68546.9													0.895449	0.258827	0.130483				90.139	157.05	95.403	93.193	92.11	129.861	138.422	99.699	360.622	216.589	119.46	235.745	103.516	155.204	119.712	92.298	143.689		81.735	92.727	82.818	71.331	93.369	93.534	79.824	83.921	72.432	73.966
	76920.5	90574.4	57354													1.06958	0.190141	0.214868			14	90.669	161.377	96.731	94.321	92.634	132.172	142.714	101.256	368.442	223.445	122.002	242.696	105.24	160.466	123.77	94.115	147.003		83.112	94.377	83.771	71.684	94.112	93.286	79.571	84.763	72.945	74.379
	72914.6	66958.1	50515.2													0.923972	0.224319	0.274085
	84800.5	59706.8	56972													0.858164	0.186941	0.268474
	64341.5	60376.2	51002													0.834895	0.248193	0.355112
	71045.1	63570.8	60521.6													1.04553	0.27148	0.217822
	60274.8	78898.1	63425.4													0.848793	0.318561	0.183904
	63577.5	56958.5	58165.3													1.08645	0.218587	0.223506
	106142	65534.9	61566.1													0.943603	0.300066	0.224181
	63482.9	52918.7	63570.8													1.13981	0.26185	0.189484
	64635.6	55640.1	80757.4													1.07887	0.288068	0.26658
	70233.8	78580.3	51752.5													1.07215	0.211619	0.165073
	68161.5	66826.2	57086.9													0.987099	0.248058	0.289019
	67482.1	65717.4	56380.4													0.84914	0.267855	0.244801
	81480.8	73560.2	78164.5													0.829019	0.363508	0.361139
	91169.4	66545.6	74794.1													1.04989	0.456261	0.520561
	69804.5	65457.1	72546.1													0.973404	0.292245	0.23329
	75287.7	51147.3	84192													0.924501	0.381206	0.100416
	96412.6	58189	76051.7													1.25907	0.321469	0.203143
	66599.7	52976.2	52293.3													0.980259	0.266647	0.216884
	70798.3	53872.1	32054.1													0.814168	0.288283	0.287131
	57252.6	45329.5	43787.9													1.03089	0.30514	0.388368
	65419.9	103856	35586.8													0.852759	0.2892	0.285079
	114076	76890.1	47638.4													1.20706	0.253588	0.298297
	89259.4	56170.8	33947.2													1.06829	0.303445	0.112056
	83340.1	46394.3	41408.1													0.998049	0.288596	0.332582
	72350	43314.7	46918.3													0.925139	0.412788	0.34502
	49504.4	46303.1	32476.7													0.558929	0.323965	0.138403
	58716.3	46911.6	33994.6													0.499978	0.323253	0.20789
	80182.7	65027.8	29167.2													0.512382	0.41594	0.155786
	81555.2	48868.9	35285.9													0.515271	0.369064	0.136161
	83617.3	48760.7	23068.7													0.432829	0.340296	0.124029
	51201.4	50657.2	30887.9													0.390515	0.329596	0.098827
	60197	49450.3	43855.6													0.41701	0.253488	0.121469
	62019.1	54024.2	46394.3													0.339978	0.286966	0.121456
	63273.3	45843.3	43946.8													0.534697	0.32941	0.107313
	60690.6	44366	41455.4													0.525776	0.285394	0.169394
	58459.4	52273.1	45400.5													0.503096	0.367765	0.103002
	62742.6	41600.8	39251.3													0.473374	0.30318	0.102854
	57002.4	42915.8	44687.2													0.462003	0.390115	0.109061
	65382.7	53493.4	42459.4													0.452405	0.422201	0.115474
	63831.1	44413.3	60102.4													0.51247	0.361559	0.141583
	52029.7	45883.9	44558.7													0.442326	0.290737	0.114273
	56451.4	42276.8	37270.3													0.40893	0.282687	0.061749
	53253.4	35965.4	39078.9													0.477668	0.349032	0.109765
	68925.5	50315.7	49910.1													0.401144	0.259903	0.122684
	74466.2	46384.2	66339.4													0.602768	0.284203	0.109435
	70605.6	50319.1	60737.9													0.588268	0.339724	0.078143
	64084.6	60548.6	61809.5													0.490307	0.295704	0.106344
	59737.3	63445.7	53750.3													0.611412	0.274101	0.109863
	77015.1	72884.1	64743.8													0.457469	0.297533	0.126411
	62316.6	44551.9	50887.1													0.443182	0.350599	0.188661
	38717.2	53280.5	58496.6													0.600923	0.305168	0.138408
	47706	31712.7	46526.2													0.539134	0.292351	0.095819
	53534	58341.1	37223													0.581622	0.250054	0.101564
	49277.9	51989.1	45654													0.635847	0.31463	0.108789
	48977.1	56732	34339.4													0.714898	0.263255	0.091059
	50400.2	62272.7	59618.9													0.594469	0.244165	0.101711
	42033.4	34849.8	40410.8													0.495527	0.220428	0.096957
	52878.2	35978.9	39562.3													0.516787	0.374334	0.099474
	42341.1	60781.8	37300.7													0.583804	0.367779	0.115589
	43189.6	45589.8	35363.7													0.496302	0.29428	0.102954
	53571.2	45055.6	43138.9													0.464854	0.322681	0.087561
	57161.3	36205.4	48534.2													0.544015	0.282597	0.085473
	39640	34278.5	50021.6													0.554042	0.210969	0.084614
	51066.2	50958	42165.3													0.578852	0.255153	0.094099
	55711.1	61481.6	38754.3													0.678886	0.271139	0.09101
	52678.7	51755.8	42084.2													0.511607	0.29359	0.104458
	43872.5	40833.4	70098.6													0.511146	0.276373	0.124967
	68242.7	46150.9	48852													0.379925	0.352528	0.116303
	53402.2	45728.4	45860.2													0.545191	0.302452	0.121435
	56454.8	49386.1	30820.2													0.43146	0.299677	0.138019
	55609.6	65883.1	42047													0.515586	0.227463	0.091664
	50200.8	76197	51181.2													0.382189	0.296605	0.113213
	56508.9	51177.8	52543.5													0.369631	0.357793	0.086248
	50295.5	49808.7	34302.2													0.85262	0.193543	0.101069
	47242.8	46015.7	47175.2													0.892793	0.120582	0.091315
	53425.8	43264	38974.1													1.009	0.164701	0.1207
	65419.9	45518.8	47631.6													0.814348	0.139575	0.121999
	57810.4	42466.2	74202.5													0.751385	0.183792	0.105104
	54561.7	48233.3	51695													0.8223	0.174479	0.100038
	58925.9	37581.3	40170.8													0.699488	0.184895	0.111503
	58209.3	39487.9	35235.2													0.8149	0.127411	0.097626
	69780.8	48432.8	28474.2													0.815534	0.106107	0.102992
	55809.1	43405.9	30052.9													0.622087	0.181625	0.110269
	57279.6	34092.6	38683.3													0.725343	0.129961	0.100382
	57732.6	46147.6	49487.5													0.591907	0.201405	0.125094
	54940.3	26148.4	28977.9													0.576951	0.164655	0.066953
	58351.2	44291.6	42797.4													0.666864	0.128024	0.062477
	54169.5	66126.5	46039.4													0.667385	0.161696	0.092253
	47327.4	63320.6	49876.3													0.646392	0.164916	0.091953
	54987.6	43541.2	40045.7													0.591993	0.146341	0.111171
	53875.4	32598.4	51708.5													0.360869	0.150581	0.100097
	38625.9	70795	57110.6													0.383321	0.138671	0.083859
	42175.4	58243.1	44376.2													0.572496	0.224791	0.100486
	48294.2	53398.8	34028.4													0.50434	0.153198	0.099563
	56194.5	37517.1	42794.1													0.747346	0.199626	0.109087
	49835.7	47733	45704.7													0.562094	0.218383	0.11138
	50968.2	38193.2	52601													0.950614	0.14538	0.064725
	57796.8	59500.6	40089.7													0.732009	0.158083	0.074258
	54788.2	81683.6	39700.9													0.628265	0.194859	0.054128
	34663.9	74114.6	53074.2													0.563662	0.127252	0.05449
	52901.8	48818.2	62306.5													0.588881	0.211418	0.068734
	53327.8	40765.8	46985.9													0.576169	0.201519	0.065096
	44464.1	52384.6	56522.4													0.604559	0.137087	0.073439
	46972.4	39146.5	45768.9													0.448417	0.205506	0.063668
	51340	48233.3	55700.9													0.570329	0.175854	0.08718
	50390.1	41621	72231.7													0.45828	0.15893	0.072038
	73053.1	45468.1	50437.4													0.47151	0.179694	0.08656
	73533.2	49839.1	40444.6													0.59863	0.186249	0.085122
	51634.1	56748.9	18423.9													0.486423	0.200635	0.078227
	57009.2	58888.8	26929.3													0.638961	0.223139	0.084447
	52195.3	67279.2	20972.8													0.67732	0.131885	0.08973
	63888.6	55359.5	14380.8													1.00237	0.172281	0.070185
	62056.3	67113.6	15685.6													1.18893	0.207616	0.078349
	77434.3	74510.2	11602													0.780933	0.21445	0.105897
	61816.3	75649.4	22125.5													0.602454	0.203358	0.080043
	75189.6	80490.3	13714.8													0.572371	0.168326	0.095708
	63449.1	75047.7	22274.3													0.779466	0.166847	0.086404
	54585.3	43128.7	16520.6													0.764865	0.186251	0.090289
	66491.6	33872.9	20147.9													0.75542	0.208521	0.06729
	50447.6	59240.3	20942.3													0.720276	0.149868	0.096657
	55471	64240.1	21121.5													0.574738	0.14242	0.103796
	55640.1	87440.7	20688.8														0.334673
	44819	71623.2	22889.5														0.23169
	41374.2	71481.2	27504														0.206589
	47777	63516.7	20594.2														0.316432
	49977.7	99796.5	22115.4														0.354216
	38953.8	77637.1	20026.2														0.286736
	49159.6	72725.2	30140.8														0.201277
	45741.9	74729.9	25485.8														0.18108
	47594.4	38521.1	22862.5														0.280992
	43973.9	16699.8	23180.3														0.201512
	46255.7	24620.4	15337.4														0.199171
	43460	19955.2	22794.9														0.148273
	39653.6	23224.2	24867.1														0.171929
	52090.5	17639.6	19613.8														0.154405
	49048	20570.5	21263.5														0.188329
	41448.6	27206.5	15766.8														0.178666
	55934.2	36675.3	24684.6														0.174317
	47401.7	11970.4	16534.2														0.142666
	43311.3	16067.6	13231.4														0.230713
	49994.6	20246	22659.7														0.179949
	63800.7	24880.7	26990.1														0.26356
	45572.9	24704.9	38179.7														0.261352
	55951.1	27253.8	17960.7														0.181803
	14914.9	18339.3	16182.6														0.187138
	21611.7	20844.3	22085														0.180883
	16300.9	27081.4	14316.5														0.367699
	17670	19901.2	21581.3														0.270125
	14644.4	24627.1	17091.9
	14715.4	19505.6	21824.7
	20523.2	18738.2	16946.6
	16118.4	20127.7	32953.4
	17609.2	24941.5	16426
	17250.8	19069.5	28754.8
	25884.7	24468.2	23585.9
	18616.5	20685.4	16192.7
	19907.9	18305.5	12575.5
	23102.5	21206	14326.7
	26756.9	14522.7	27652.7
	21375.1	20800.4	40160.6
	23548.7	20966	19630.7
	19904.5	23264.8	21885.5
	18221	27784.5	16520.6
	20597.5	19363.7	37013.4
	20719.2	23170.1	19583.4
	16801.2	22304.7	23694.1
	31499.7	18373.2	19667.9
	15323.9	23254.6	31320.6
	16963.5	23663.7	22750.9
	23214.1	19728.8	29099.6
	17991.2	24620.4	18363
	31533.5	19032.4	21479.9
	19651	25005.8	26084.1
	43203.1	23755	20644.9
	35742.3	22838.8	21557.6
	51799.8	18096	24667.7
	41468.9	21236.5	21682.7
	33599	32314.4	27128.7
	22017.4	24086.2	17920.2
	27122	18971.5	17359
	34153.4	23940.9	22338.5
	25614.2	19502.2	19904.5
	17183.2	22213.4	16879
	21408.9	18870.1	22554.9
	32929.7	35931.6	16378.6
	41566.9	33548.3	25823.8
	32503.8	29559.3	25857.6
	24437.8	30914.9	33528.1
	25222.1	22439.9	23961.2
	31719.5	18937.7	30326.7
	52327.2	18576
	57157.9	20590.8
	30921.7	20986.3
	44639.8	26787.3
	20519.8	21571.1
	36127.7	41441.9
	33768.1	20557
	24765.7	22240.5
	20692.2	22629.2
	20922.1	29119.8
	27906.2	22639.4
	35897.8	23684
	50315.7	21544.1
	41996.3	21179
	40404	21483.2
	42182.2	21753.7
	44443.8	18745
	52905.2	27334.9
	30475.4	38680
	27453.2	20158.1
	17825.5	31364.5
	41512.8	16334.7
	37121.6
	34065.6
	22994.3
	26537.1
	21006.6
	20181.7
	27727.1
	29173.9
	18714.6
	21064
	17872.8
	21932.8
	22291.2
	20952.5
	23951
	20306.8
	19143.9
	25452
	21293.9
	16449.6
	18893.8
	18927.6
	18376.5
	28900.1
	32412.5
	26134.8
[truncated: 24 more columns]

## Sheet: Figure 7
	Figure 7a					Figure 7b						Figure 7c						Figure 7d
	Time to Germination					Time to Escape						Area of Fungal Growth						C. albicans Intensity
	DMSO	Apocynin	GM + Apo	G+ Apo		DMSO	Apocynin	GM + Apo	G+ Apo			DMSO	Apocynin	G+ APO	GM +APO			Apocynin																Average		GMCSF
	118.76	100.79	90.88	107.68		10.6533	2.95833	6.615	5.8545			0.139685	0.781793	0.687474	0.60829			128.195	140.669	102.747	105.403	133.15	140.967	109.998	109.372	129.032	136.21	113.091	111.694	124.126	136.7	110.414	107.473	121.203		130.091	138.289	111.364	108.12	134.326	136.675	110.293	108.795	121.785	131.183	105.155	101.025	125.337	131.075
	118.76	86.322	90.88	107.68		9.68917	3.92217	6.3745	5.1325			0.205238	0.838809	0.719766	0.731458			126.884	139.036	100.56	103.52	132.017	139.813	108.503	107.931	126.19	133.085	110.004	108.784	122.028	133.709	107.81	105.169	119.065		126.627	134.432	109.124	93.228	131.751	133.692	107.633	105.536	120.488	128.952	102.828	99.309	123.001	127.937
	140.5	108.03	105.36	122.15		10.5328	2.3555	4.20883	6.45633			0.207321	0.727787	0.513311	0.750305			124.523	136.065	99.143	101.304	129.885	137.696	106.656	106.47	126.085	132.23	109.025	108.18	120.37	131.314	107.01	103.934	117.493		125.009	133.909	107.55	103.602	129.571	131.178	106.026	104.079	118.598	126.914	101.13	97.622	121.468	126.208
	133.25	108.03	127.06	107.68		11.1358	2.7175	5.17083	6.33617			0.233323	0.815466	0.574699	0.589649			125.208	136.551	99.988	102.251	129.954	137.94	107.029	107.281	122.831	130.584	108.201	106.883	118.735	130.346	105.676	102.959	117.026		123.781	132.621	106.926	103.741	130.339	133.736	105.906	104.821	117.596	123.707	100.408	96.138	120.604	125.176
	125.9	108.14	119.93	114.82		8.46667	3.68283	4.68833	4.89383			0.1455	0.720384	0.655594	0.553254			123.566	134.64	98.192	100.427	126.437	135.283	105.95	105.523	123.455	129.993	108.858	107.974	119.541	130.73	106.344	103.422	116.271		120.262	130.178	105.692	100.978	127.293	130.469	105.202	102.292	118.9	126.151	100.992	96.327	122.067	127.059
	125.9	100.9	98.22	100.33		8.46667	4.0445	5.04883	5.61583			0.185875	0.773318	0.635468	0.438314			122.837	135.085	98.761	101.439	127.473	136.145	106.089	105.339	120.869	129.743	107.653	105.379	118.093	130.439	105.977	102.516	115.865		122.028	131.424	106.448	102.36	128.653	132.292	104.564	102.25	119.914	125.95	101.79	96.506	120.18	125.771
	118.67	64.75	119.93	107.58		9.44617	4.16433	4.568	5.61583			0.252501	0.722653	0.677926	0.694856			122.246	133.786	97.796	100.414	127.703	134.995	104.728	105.051	119.898	127.451	105.067	105.029	117.874	129.795	104.036	92.483	114.272		121.418	130.439	105.271	101.58	130.187	130.053	104.577	103.621	117.507	124.744	99.016	96.02	119.912	124.976
	111.43	93.67	119.93	151.02		9.44617	3.92383	4.568	5.61583			0.177503	0.637139	0.600599	0.695516			122.006	132.816	97.669	100.19	125.988	134.959	103.874	105.167	121.314	127.281	107.474	105.575	117.162	129.303	103.376	92.065	114.139		121.343	130.505	105.008	100.796	128.553	129.2	105.313	103.013	119.045	125.205	99.455	95.326	120.546	124.415
	109.1	105.14	107.81	105.58		10.2512	3.92383	6.33217	4.44383			0.291267	0.73321	0.576514	0.565647			120.962	132.504	97.665	100.583	124.854	133.99	104.467	104.008	118.994	126.217	106.695	104.554	115.561	127.682	102.922	92.685	113.396		120.02	131.122	103.967	100.824	125.755	128.848	104.417	102.732	113.639	121.538	98.42	93.995	118.159	123.102
	109.1	97.9	100.56	98.33		10.9745	3.127	6.93367	6.24883			0.223199	0.703104	0.652542	0.634788			120.883	132.841	96.896	99.189	127.452	134.692	104.42	104.165	119.85	128.275	88.1	104.549	116.183	128.133	103.754	100.185	113.098		120.325	129.04	103.539	100.599	127.785	131.23	105.039	102.884	115.346	123.105	98.788	92.952	118.769	123.989
	152.55	97.9	115.04	120.05		10.2512	3.127	5.3695	4.56417			0.319312	0.759832	0.6631	0.687927			121.021	134.118	95.638	99.189	125.798	132.891	104.542	103.748	120.328	127.707	106.388	104.301	117.685	128.419	103.052	100.512	114.084		119.804	128.819	102.385	99.191	125.135	127.008	102.294	99.095	113.757	121.322	97.268	92.842	117.269	122.837
	152.55	112.38	129.51	141.77		9.287	3.127	5.3695	4.56417			0.280235	0.811631	0.603032	0.510301			120.066	132.94	96.073	98.709	126.178	134.952	104.892	104.931	119.199	126.024	107.028	104.467	117.25	128.07	102.713	100.226	113.982		121.056	130.966	104.751	100.608	128.407	129.476	104.198	102.815	117.569	122.044	98.427	93.861	119.957	123.45
	137.95	83.53	122.37	134.62		10.37	3.127	5	6.37083			0.252459	0.903125	0.745438	0.644644			121.919	134.805	97.103	100.155	127.345	136.046	105.727	104.497	119.423	126.485	106.881	104.224	117.534	128.314	103.562	100.961	114.686		121.387	131.69	104.105	101.456	127.129	129.273	103.856	102.615	116.207	122.707	98.312	93.238	118.165	121.401
	130	105.24	100.67	127.38		11.5755	3.85167	5.97283	4.927			0.293474	0.841448	0.588536	0.590061			119.425	130.597	95.562	98.184	127.857	134.976	104.014	102.924	119.799	126.732	107.005	104.189	98.565	128.864	103.258	100.209	112.635		120.878	130.467	101.5	99.173	124.125	125.424	101.721	99.738	117.829	117.571	97.443	93.805	119.879	123.099
	130	90.77	86.2	134.62		8.19967	4.21283	6.33383	6.2505			0.262667	0.674709	0.690216	0.671864			119.014	130.508	96.146	98.096	127.406	133.781	104.015	102.686	119.571	125.775	105.659	103.541	117.284	128.619	103.523	99.969	113.475		120.382	130.388	102.971	100.998	124.223	126.303	101.949	100.761	116.706	119.636	97.531	93.952	117.012	121.108
	130	98	115.14	105.67		9.8875	4.21283	4.89	7.5875			0.196268	0.674462	0.590701	0.770245			117.862	129.435	95.947	96.878	124.027	131.723	102.459	101.214	119.001	125.947	105.796	103.757	117.169	128.774	103.299	100.01	112.706		117.255	127.661	100.831	99.102	122.135	125.251	100.323	98.341	113.051	118.141	96.397	93.147	114.226	121.883
	132.16	46.9	121.35	126.21		11.9683	2.93433	4.88783	5.6805			0.221611	0.792247	0.669327	0.583504			117.123	128.76	95.538	96.442	122.668	131.184	101.366	99.584	118.519	125.852	104.162	101.566	115.426	127.329	101.45	99.032	111.625		118.424	124.737	100.768	97.937	121.411	126.39	101.537	99.078	113.499	118.282	96.731	92.637	114.99	116.1
	139.33	54.07	114.17	97.52		10.3035	3.53133	4.88783	5.6805			0.212909	0.828313	0.738592	0.660481			113.331	128.513	94.486	94.715	124.863	131.703	101.976	101.486	117.877	124.418	102.742	100.535	115.679	128.23	102.109	99.557	111.389		119.285	125.852	101.161	96.523	122.364	126.657	100.551	100.246	110.188	117.737	94.409	92.045	115.395	117.978
	110.62	46.9	106.98	111.87		9.94717	2.93433	4.88783	5.6805			0.250645	0.826375	0.647985	0.655883			116.533	130.416	97.819	97.787	124.137	132.065	103.592	103.06	119.66	127.262	103.088	102.533	117.272	129.048	103.519	101.365	113.072		121.384	127.85	101.91	98.322	120.851	127.712	99.848	100.943	111.649	117.996	96.078	92.846	115.643	116.223
	103.45	54.07	114.17	97.52		10.542	2.93433	4.88783	5.6805			0.29267	0.824457	0.607115	0.825076			114.516	128.954	95.057	96.939	125.313	134.628	102.364	102.747	119.996	127.677	104.388	102.67	117.271	129.537	103.422	100.446	112.87		121.039	127.697	102.095	98.316	117.99	128.651	99.325	99.142	113.345	117.05	96.212	93.35	112.855	115.01
	103.33	61.35	114.08	111.96		8.87417	2.81633	4.88783	5.6805			0.248521	0.752903	0.710837	0.736654			113.002	129.441	93.42	96.51	124.238	132.162	102.842	101.861	118.852	125.775	102.71	101.622	114.745	128.071	101.049	98.491	111.549		119.186	124.993	102.776	96.193	118.94	127.974	98.353	98.578	112.346	115.41	94.209	91.204	113.86	111.184
	103.33	75.67	99.73	97.63		9.70717	3.533	4.88783	5.6805			0.316528	0.784391	0.545686	0.60862			114.743	131.456	95.803	97.424	124.304	132.442	103.778	102.929	119.978	128.858	103.694	102.055	116.858	129.344	101.98	100.153	112.862		117.837	126.813	103.609	97.653	116.314	126.781	97.707	98.65	111.989	119.294	95.137	91.889	110.858	111.837
	117.68	75.67	121.25	97.63		10.4213	3.533	4.88783	5.6805			0.215486	0.826498	0.691598	0.63918			113.912	129.685	92.472	93.572	124.992	132.525	101.272	100.904	118.806	126.881	103.549	102.707	114.606	127.655	102.875	99.69	111.631		118.694	125.054	100.627	95.649	113.192	129.776	97.051	95.628	112.957	117.425	93.77	91.143	111.908	112.712
	146.42	90	99.73	97.63		10.6592	3.533	4.88783	5.6805			0.270234	0.90995	0.685123	0.676235			111.533	127.72	93.395	95.143	123.092	131.653	102.37	101.596	116.855	122.843	103.358	100.565	113.031	123.37	100.198	97.44	110.26		116.903	124.277	99.853	95.868	113.192	125.618	95.77	95.123	109.22	112.886	91.741	90.652	108.693	109.36
	101.02	107.21	126.1	113.87		11.8078	3.69967	6.15533	4.76333			0.330488	0.882566	0.5807	0.679885			111.41	126.431	91.332	94.893	123.623	132.498	102.567	100.82	116.365	123.992	102.558	99.886	112.248	123.056	100.344	98.127	110.009		114.082	122.329	100.188	95.114	113.303	125.156	95.898	93.286	107.056	114.045	89.106	91.047	107.858	108.322
	101.02	114.4	118.92	113.87		11.5697	3.69967	6.15533	4.76333			0.266832	0.827818	0.57142	0.790907			110.248	127.865	91.19	93.953	123.529	132.878	102.588	100.613	125.104	132.539	102.856	101.788	113.582	124.849	100.594	99.244	111.464		115.293	123.137	100.544	95.695	111.391	123.553	93.129	92.967	105.154	112.311	87.662	91.513	108.013	112.458
	115.37	114.4	126.1	113.87		10.5002	4.057	4.36867	4.76333			0.302691	0.801217	0.603135	0.666915			109.84	127.476	91.048	93.088	123.705	132.543	101.39	99.973	117.917	123.927	103.786	100.169	112.058	124.53	101.193	98.633	110.08		112.306	122.057	100.776	94.026	112.254	125.611	95.627	93.068	107.765	113.331	86.744	89.954	106.913	112.996
	122.55	85.7	126.1	99.52		8.715	3.69967	4.36867	4.76333			0.280875	0.783051	0.711827	0.773524			111.936	129.303	91.252	95.624	125.69	133.841	103.637	102.237	120.406	124.151	104.762	101.151	113.057	125.716	102.03	99.296	111.506		114.025	124.518	101.515	94.599	113.362	125.777	96.687	94.968	107.867	111.449	87.522	91.029	108.165	111.189
	100.91	92.78	140.37	106.78		9.788	3.81717	5.6805	5.83333			0.275245	0.691	0.607692	0.74183			109.492	127.231	90.068	93.699	124.252	131.975	101.088	100.34	120.436	124.533	105.215	102.055	114.042	125.675	102.106	99.811	110.751		111.026	121.233	101.077	93.621	112.376	124.009	95.565	92.722	105.456	108.825	85.271	89.999	109.668	109.172
	115.27	92.78	97.3	106.78		8.12167	3.57883	5.6805	5.83333			0.242747	0.788659	0.689948	0.653161			109.286	129.434	91.208	93.45	122.33	131.459	101.618	101.14	118.008	123.021	103.3	101.712	112.822	123.068	101.197	87.187	109.39		109.892	122.163	102.064	95.322	113.842	123.555	93.919	93.467	106.378	107.912	84.138	89.434	108.26	106.542
	115.27	78.43	97.3	113.97		9.07383	3.221	5.6805	5.83333			0.25846	0.770781	0.55148	0.724014			110.168	129.103	90.79	94.122	123.851	132.054	102.786	102.016	126.932	132.095	102.795	101.41	113.226	125.124	102.338	100.915	111.858		109.533	122.911	103.232	95.167	114.365	124.744	92.088	93.026	105.996	105.404	83.708	87.199	107	109.601
	100.91	49.78	104.47	85.25		9.55	4.29367	5.6805	5.83333			0.318672	0.712425	0.714569	0.728303			109.612	128.554	90.005	93.474	123.204	132.215	102.861	101.403	118.122	123.252	101.826	101.286	112.67	124.906	102.337	99.888	110.351		105.878	121.553	101.972	92.855	114.35	124.871	91.211	93.6	105.234	105.646	83.596	85.718	108.628	107.487
	108	46.85	125.93	126.03		11.9047	4.8275	8.03533	5.66383			0.222992	0.767461	0.645119	0.667245			109.418	128.92	89.654	93.444	123.408	132.086	100.949	100.269	119.05	125.519	102.725	101.561	112.158	124.71	101.464	99.511	110.303		104.515	122.722	102.441	93.544	115.498	125.625	90.748	94.408	102.239	104.652	81.937	86.197	106.865	106.156
	122.4	61.25	133	119		13.9203	5.41967	8.03533	6.9705			0.263863	0.833613	0.794371	0.670049			110.505	129.112	87.884	92.538	123.73	131.018	100.742	101.314	118.113	124.361	101.468	100.492	113.152	125.146	100.807	99.72	110.006		104.112	120.178	100.757	93.054	114.711	123.432	89.734	92.939	101.956	102.358	80.153	82.637	106.626	107.245
	143.81	61.25	104.52	97.6		13.9203	5.41967	8.03533	6.9705			0.237984	1.01606	0.735169	0.87537			108.577	127.165	88.824	92.649	122.359	130.107	99.76	100.065	117.982	123.786	101.012	99.8	112.189	124.328	101.097	99.832	109.346		102.502	119.044	99.079	92.184	112.607	121.891	89.471	93.645	100.484	101.635	80.794	83.961	108.238	108.346
	143.81	68.42	111.65	90.43		13.9203	5.41967	8.03533	6.9705			0.215837	0.93818	0.627158	0.787505			107.648	127.09	86.614	90.009	122.013	130.361	100.841	100.895	114.722	122.371	99.516	97.306	109.517	121.905	99.78	98.759	108.084		100.688	117.899	99.413	92.123	111.88	121.742	87.968	92.457	99.381	98.837	79.171	82.115	105.408	104.504
	158.12	82.95	104	111.87		13.9203	5.41967	6.375	6.9705			0.23819	0.846542	0.799279	0.686566			108.314	128.279	87.255	90.94	121.818	131.064	100.085	101.432	117.051	124.378	101.672	100.64	112.066	124.783	100.949	100.014	109.421		100.995	118.505	99.31	92.457	111.561	121.65	88.231	92.371	99.495	99.456	80.631	82.268	104.753	104.268
	143.92	90.1	90.31	111.87		13.9203	5.41967	6.375	6.9705			0.305166	0.88469	0.63386	0.627735			107.956	128.279	88.037	90.72	121.256	131.849	100.691	101.583	114.562	122.405	100.631	99.782	109.452	121.911	99.177	97.951	108.515		99.821	119.614	99.747	90.993	110.984	121.58	88.82	92.099	97.059	94.797	81.055	81.545	104.077	101.879
	143.92	90.1	126.03	90.55		13.9203	5.41967	6.375	6.9705			0.16379	0.88966	0.577256	0.7156			107.743	128.084	87.65	90.823	121.324	131.549	100.017	100.094	115.382	123.257	100.242	99.793	110.152	123.447	99.605	99.115	108.642		101.723	119.389	99.98	92.141	112.728	122.18	88.479	92.113	97.54	95.654	80.84	82.046	104.18	99.939
	115.35	68.53	126.03	97.7		13.9203	5.41967	6.375	5.66383			0.238272	0.68271	0.734262	0.543026			108.331	129.005	88.193	91.757	122.091	131.547	100.41	101.569	115.699	122.849	99.596	99.892	111.366	123.626	99.726	99.419	109.067		101.629	119.57	100.618	92.226	113.016	121.686	87.88	92.043	98.516	95.096	80.224	81.901	102.827	98.468
												0.22757	0.890959	0.643428	0.796887			107.394	129.274	88.117	92.08	121.873	132.664	100.77	102.007	116.306	123.345	100.419	100.848	110.821	123.52	100.293	99.039	109.298		102.119	122.085	100.706	92.355	111.63	121.745	86.979	90.61	98.107	95.771	78.954	81.509	101.579	98.034
												0.226622	0.948119	0.697351	0.907414			106.946	129.576	88.037	90.545	122.147	133.85	101.212	102.469	114.866	122.902	100.159	99.555	109.723	122.837	99.867	97.744	108.902		101.028	121.93	101.147	93.11	112.785	122.112	88.557	92.185	97.747	94.132	79.472	81.444	101.108	98.017
												0.279184	0.818085	0.597959	0.817199			115.268	138.571	89.778	92.551	123.688	135.76	100.832	102.508	114.574	124.384	100.853	99.993	110.611	124.337	100.543	98.9	110.822		102.143	121.559	101.474	93.425	113.252	122.207	88.831	92.685	98.223	94.951	79.284	81.076	102.252	97.805
												0.243675	0.947913	0.540778	0.767668			108.763	131.084	88.183	92.374	121.364	134.359	99.856	102.211	115.295	124.474	100.195	99.594	110.462	124.071	100.94	98.928	109.51		101.109	121.005	100.347	92.032	112.568	121.607	88.001	91.773	98.568	95.349	79.681	81.888	101.425	98.814
												0.330055	0.967627	0.641366	0.625096			108.305	131.504	88.033	91.278	121.183	134.165	100.25	102.855	115.562	123.264	99.854	99.707	111.125	124.487	100.459	98.895	109.433		101.57	120.77	101.092	92.763	112.777	121.561	87.299	91.875	104.724	101.611	80.362	83.17	101.685	97.665
												0.201732	0.865925	0.666435	0.56144			109.071	133.213	89.031	91.913	122.926	136.357	101.848	105.131	116.633	123.587	100.334	99.784	111.867	126.649	101.517	99.871	110.608		101.114	121.139	101.83	93.88	114.442	122.943	87.967	92.51	98.866	93.372	79.809	82.095	102.387	97.679
												0.27475	0.873019	0.694804	0.892732			109.618	133.359	88.836	90.97	123.585	137.93	102.941	106.596	117.786	124.18	101.693	99.727	113.567	126.412	102.934	101.478	111.351		106.13	123.791	103.523	97.194	120.587	124.796	89.86	96.865	99.138	94.183	80.673	82.524	102.178	98.605
												0.279802	1.02619	0.685123	0.808105			110.094	134.517	89.871	91.635	124.321	139.427	103.615	107.559	117.451	123.956	102.229	100.081	112.092	126.433	103.253	100.535	111.692		102.665	124.293	103.355	95.484	115.976	124.491	89.348	94.157	99.204	93.992	79.414	82.207	100.642	96.758
												0.191669	1.00001	0.757363	0.776968			109.934	135.066	90.021	91.894	124.441	140.34	103.972	106.91	118.334	124.523	102.607	100.608	114.694	128.357	105.149	102.042	112.431		102.363	123.221	102.896	94.983	116.559	125.423	89.598	94.403	100.152	94.716	79.879	82.688	102.475	98.017
												0.194886	0.956988	0.900688	0.659265			109.735	134.49	88.628	91.156	124.892	139.921	103.049	106.284	118.475	124.978	102.719	100.431	114.51	128.093	103.652	100.629	111.978		101.587	122.206	102.605	94.871	116.614	124.93	88.487	93.533	99.91	94.509	79.463	82.08	102.749	98.02
												0.237571	0.902223	1.05223	0.697681			112.881	136.044	89.263	92.696	132.304	142.733	104.138	112.812	118.603	125.074	102.714	100.137	114.986	127.884	104.989	100.987	113.64		102.591	123.059	102.608	93.898	117.955	125.59	88.702	95.245	98.826	93.237	79.064	82.198	102.211	97.899
												0.222188	0.880025	0.861833	0.683762			111.646	137.328	90.556	92.549	127.518	144.374	104.772	110.513	119.545	126.41	103.798	101.449	116.495	129.356	106.401	102.882	114.1		103.16	124.57	104.086	96.136	118.409	125.753	89.846	95.89	100.534	94.783	79.973	83.01	102.819	98.016
												0.239406	0.799172	0.732591	0.876647			110.982	136.992	90.581	92.79	128.092	145.31	106.232	111.084	120.306	127.007	102.888	100.413	116.089	129.747	105.982	101.967	114.154		102.511	123.695	105.055	95.482	118.093	125.917	88.938	95.347	100.84	94.901	79.487	82.834	102.306	98.139
												0.304135	0.746279	0.781887	0.709515			111.526	139.957	92.41	93.869	129.35	148.356	107.145	112.71	120.837	128.742	103.425	101.237	117.4	131.78	108.105	103.694	115.659		104.524	125.381	106.339	97.199	120.656	128.342	90.273	96.937	101.527	94.975	80.28	83.74	102.326	97.885
												0.280792	0.802067	0.872669	0.875272			113.569	141.717	92.791	94.299	131.724	150.54	108.552	115.134	123.018	129.914	103.842	102.137	118.938	134.315	110.025	105.713	117.264		105.422	126.119	106.526	96.775	122.297	129.195	90.52	97.265	101.99	95.757	80.088	83.875	103.674	98.076
												0.243757	0.699893	0.959299	0.920795			117.754	142.714	92.556	96.06	137.78	151.809	109.063	119.377	128.123	130.645	104.119	105.803	119.182	134.773	110.114	105.534	119.088		109.705	126.688	107.241	98.841	128.971	129.438	90.715	101.081	103.041	95.765	80.055	84.045	108.259	98.257
												0.270358	0.839752	0.972562	0.932289			114.511	145.075	93.536	94.626	141.762	156.335	111.818	123.733	127.96	131.431	105.378	107.059	126.099	137.609	112.743	111.405	121.317		107.11	127.345	109.478	98.124	131.447	131.235	91.593	102.491	108.187	98.425	81.667	86.648	109.279	99.221
												0.236767	0.767	1.02398	0.926177			114.312	147.253	95.258	95.791	137.109	158.365	111.718	120.984	128.386	133.941	106.152	106.329	122.883	138.847	112.896	108.899	121.195		108.722	128.888	111.6	99.8	133.147	132.977	92.754	103.938	109.376	97.851	81.781	87.035	108.34	99.931
												0.248809	1.08354	0.755448	0.853951			115.032	149.584	95.655	95.507	138.903	163.07	113.434	122.699	126.701	134.91	107.376	105.344	123.889	140.779	114.847	110.431	122.385		111.177	131.229	113.408	101.377	129.179	134.114	92.806	101.779	105.934	97.671	81.729	85.269	106.181	99.848
												0.208413	1.02828	0.856116	0.790222			115.928	152.381	95.999	96.081	139.793	165.011	113.927	124.938	128.088	136.42	108.035	105.427	125.709	143.013	117.024	112.553	123.77		109.162	131.789	113.413	100.665	132.721	135.908	92.928	102.36	111.936	99.383	83.716	88.375	109.543	101.107
												0.227921	0.998855	0.824134	0.759864			116.573	153.914	96.759	96.665	142.437	167.289	114.472	128.164	129.989	137.356	108.773	106.9	127.721	143.339	117.423	113.514	125.08		109.419	132.593	113.582	100.866	134.211	136.688	93.319	103.427	110.173	98.036	82.401	86.749	106.751	99.606
												0.247387	1.01535	0.809087	0.599138			119.124	158.413	99.362	99.56	143.233	170.259	116.52	130.568	130.237	139.381	110.468	106.98	128.956	145.786	120.289	115.079	127.138		110.234	134.819	115.979	101.861	142.78	140.031	95.005	107.985	108.552	97.334	82.171	85.793	107.27	99.967
												0.138365	0.873956	0.882642	0.762423			122.298	160.505	99.891	100.753	152.129	174.625	118.23	137.486	131.447	142.523	111.784	108.292	133.334	148.201	123.069	120.137	130.294		116.76	137.459	118.806	106.5	144.682	141.924	95.236	108.632	112.848	99.166	83.105	88.778	112.165	101.636
												0.206145	0.902033	0.808165	0.85904			124.309	163.203	100.576	101.176	154.291	177.106	119.613	140.498	133.499	145.527	113.992	109.826	138.333	151.77	125.817	124.177	132.732		117.528	138.04	120.226	107.542	148.098	144.794	96.67	110.257	111.103	99.318	83.286	86.733	113.619	102.814
												0.262832	0.945991	0.878709	0.688545			124.621	164.25	100.423	101.39	155.843	179.482	120.762	143.302	140.348	145.867	113.826	113.382	139.367	153.051	126.163	124.664	134.171		113.766	137.504	120.411	104.552	148.67	144.444	96.194	111.25	116.349	100.083	83.415	89.563	113.09	101.225
												0.26809	0.918806	0.756047	0.959182			121.341	167.613	102.129	100.396	159.214	185.204	124.145	147.776	136.171	148.197	116.189	112.524	136.235	155.694	128.84	123.489	135.322		121.556	141.404	124.78	109.878	146.261	148.789	98.35	110.915	112.723	100.004	83.423	87.371	113.304	102.243
												0.186164	0.796174	0.747741	0.745109			130.062	174.411	104.395	105.332	162.107	190.992	126.74	151.853	144.604	151.346	117.93	118.339	138.738	159.842	130.995	125.068	139.547		124.325	145.231	128.696	111.99	157.85	153.237	100.309	116.766	119.211	101.833	85.85	91.467	116.158	103.565
												0.138447	0.777997	0.804597	0.824207			126.86	175.31	104.576	103.063	166.377	195.387	127.585	155.427	145.969	154.666	119.352	118.26	147.107	164.8	134.865	132.492	142.006		120.516	147.479	128.724	109.417	159.92	154.869	99.861	115.918	120.529	102.746	86.584	92.711	116.879	104.883
												0.163295	0.74527	0.735121	0.739464			136.024	183.074	108.028	109.204	170.642	200.819	131.055	161.513	148.866	157.75	120.727	119.357	144.039	166.215	135.471	130.153	145.184		127.899	151.301	133.742	115.856	164.348	158.626	101.915	120.18	117.459	102.429	85.476	90.235	117.886	103.937
												0.19666	0.708521	0.76877	0.965075			132.406	188.004	109.817	107.852	167.901	208.103	134.188	161.717	146.102	161.596	122.92	118.479	148.99	171.6	141.122	135.127	147.245		125.321	155.749	136.638	114.819	161.095	162.438	103.556	119.829	126.157	105.658	86.896	93.993	115.834	105.387
												0.230539	0.553673	0.627858	0.791202			133.917	194.227	113.049	110.913	175.112	215.718	138.005	168.815	155.256	165.909	126.475	124.238	152.894	176.274	145.484	138.462	152.172		132.815	159.556	142.263	121.896	172.454	167.632	106.25	126.547	128.517	107.246	87.755	93.988	122.009	106.715
												0.2352	0.56913	0.866586	0.717354			142.193	200.124	114.428	114.852	187.287	223.472	141.276	179.09	159.425	169.415	127.911	126.08	164.566	181.168	150.421	147.502	158.076		136.516	163.658	144.883	124.109	180.002	171.505	106.442	128.195	131.065	108.24	88.384	94.355	118.479	106.604
												0.264234	0.713318	0.811309	0.76371			138.375	204.995	117.068	115.01	182.617	230.955	144.742	177.824	164.547	172.464	130.69	128.44	169.078	184.73	152.828	150.796	160.322		140.055	167.356	149.821	127.274	176.69	175.827	107.333	127.309	133.743	108.228	88.497	95.791	125.925	108.193
												0.160388	0.960161	0.870578	0.86119			146.684	212.801	120.317	120.072	198.111	240.576	151.296	192.897	166.969	177.345	133.345	130.316	175.09	193.629	160.301	156.656	167.275		142.166	173.172	154.79	129.598	191.568	182.207	110.818	134.415	137.402	110.639	90.769	97.725	128.062	109.243
												0.189628	1.03705	0.715803	0.758928			143.212	217.48	122.794	118.295	205.579	248.221	156.525	200.916	168.988	180.688	135.559	132.387	171.834	198.677	164.745	155.162	170.066		147.415	178.39	159.898	134.204	200.469	188.981	113.897	138.231	131.734	110.678	90.615	95.565	128.89	110.547
												0.204599	1.00007	0.702467	0.883374			153.904	225.137	124.821	123.923	212.039	254.357	158.858	206.409	165.259	182.143	134.639	128.46	186.692	204.574	168.72	164.942	174.68		150.004	181.153	161.997	136.064	205.863	192.49	113.146	139.222	140.491	112.819	92.029	98.421	130.43	110.077
												0.157068	0.812377	0.747083	0.73749			159.145	236.637	130.736	129.084	219.59	266.793	165.212	214.672	175.069	189.862	139.47	135.769	192.235	213.139	175.831	171.062	182.144		152.682	190.084	170.089	139.837	204.526	200.77	117.151	139.719	144.942	114.866	93.914	100.916	133.302	111.81
												0.186143	0.730178	0.69906	0.740649			164.443	246.696	135.144	133.297	227.697	277.7	171.231	223.483	182.938	195.579	142.822	141.183	199.587	221.948	182.275	177.851	188.992		162.131	196.659	177.204	148.019	222.412	209.086	121.051	149.811	147.437	117.104	94.917	101.582	145.819	121.638
												0.13686	0.801877	0.738806	0.689496			168.948	255.506	138.759	137.02	235.298	287.278	174.881	229.35	189.34	200.872	146.051	144.701	208.52	231.04	188.924	183.885	195.023		169.413	203.945	183.14	152.767	231.291	216.717	124.142	154.291	148.116	117.751	95.857	101.618	136.996	113.853
												0.283576	0.73828	0.71886	0.739157			173.793	264.524	142.67	141.183	243.017	295.901	180.944	239.428	194.137	203.801	147.664	146.189	216.561	237.677	193.352	189.786	200.664		175.102	211.024	189.186	157.455	233.027	224.843	126.809	156.185	162.643	125.934	97.215	104.176	140.483	114.215
												0.19732	0.83437	0.68176	0.807171			183.481	279.12	149.682	148.95	255.667	308.521	190.94	253.375	191.416	212.377	152.715	146.176	225.436	249.493	202.53	198.876	209.297		183.786	221.702	196.56	165.163	253.66	234.198	131.624	166.277	153.369	121.279	98.324	102.569	135.965	115.104
												0.239386	0.758972	0.726391	0.823564			189.122	289.288	155.069	153.5	265.345	317.997	196.137	261.06	198.012	220.224	156.788	150.216	233.419	260.026	211.371	206.404	216.499		190.346	230.243	202.825	170.775	263.343	244.927	136.423	171.209	167.771	126.646	101.542	107.904	140.382	117.327
												0.181875	0.869145	0.82738	0.825874			196.216	298.529	160.413	159.301	258.146	325.731	201.259	256.347	214.464	226.522	160.405	158.625	241.335	268.346	215.034	209.739	221.901		198.652	237.381	209.474	176.117	272.965	251.487	140.012	175.911	172.941	128.178	101.09	109.111	149.39	118.437
												0.226725	0.781843	0.787751	0.765099			202.666	311.745	166.803	164.865	282.159	339.239	211.01	279.014	221.724	235.635	166.89	164.94	238.972	278.179	222.518	209.313	230.98		207.917	247.974	218.427	183.268	268.363	262.926	145.7	176.782	178.252	131.717	103.662	111.531	145.764	119.173
												0.236403	0.778889	0.796306	0.811587			211.134	325.54	174.244	170.771	278.467	351.861	216.671	274.028	231.778	247.307	173.938	171.571	263.595	292.454	234.037	228.051	240.34		216.314	259.251	226.311	189.644	293.098	276.495	152.642	189.947	187.399	136.076	107.521	115.317	157.51	122.78
												0.286006	0.605835	0.631704	0.740298			217.929	333.454	179.156	174.794	301.123	359.373	223.081	293.5	240.446	255.187	178.154	176.724	272.579	302.142	238.643	231.806	248.631		224.338	265.39	230.808	195.436	302.667	282.775	155.77	194.427	183.411	136.523	106.94	113.156	160.91	124.104
												0.330812	0.762057	0.653815	0.830656			221.125	345.38	185.797	178.601	300.179	369.75	229.849	294.576	248.127	264.403	184.619	182.653	267.472	310.904	245.521	230.296	253.703		232.98	274.828	239.896	203.6	312.282	295.273	162.823	201.519	198.908	141.25	111.031	119.888	163.535	126.006
												0.328106	0.738163	0.728146	0.806776			234.889	357.244	192.087	185.587	323.607	382.783	238.04	311.301	258.684	275.583	191.36	189.379	294.23	324.757	255.582	248.298	266.463		240.326	286.784	246.53	207.713	321.344	307.868	168.721	207.39	207.634	146.834	113.704	122.772	168.312	129.474
												0.264597	0.657354	0.620912	0.816661			243.974	368.358	199.811	193.418	332.667	390.367	245.008	319.344	267.211	285.769	196.759	194.871	301.778	334.114	261.034	254.308	274.299		240.263	293.993	253.083	208.521	331.327	316.586	174.427	214.331	217.06	149.782	115.865	127.672	173.251	130.946
												0.37825	0.707351	0.744802	0.915165			255.578	382.994	209.092	202.452	344.601	406.031	255.717	331.891	264.27	297.587	205.225	195.607	314.687	348.264	271.427	265.207	284.414		262.705	305.627	265.317	226.504	342.095	331.886	183.014	223.204	224.106	155.391	119.271	130.963	176.837	134.597
												0.328955	1.00782	0.591723	0.803954			265.301	393.081	213.39	206.978	354.801	415.627	259.641	335.449	293.19	316.539	218.208	215.362	303.533	358.892	276.885	258.618	292.843		270.816	316.208	270.356	232.167	331.318	339.212	186.393	217.342	235.362	160.596	122.218	136.115	182.397	138.464
												0.362896	0.963335	0.617768	0.944587			272.736	399.312	219.948	212.874	360.336	421.752	265.387	341.619	298.318	323.624	220.642	217.968	329.047	367.173	281.645	276.057	300.527		279.742	322.418	277.091	238.26	360.349	350.081	193.5	234.476	243.409	162.965	123.568	138.687	185.995	138.585
												0.269569	0.884851	0.690432	0.769881			285.586	415.989	229.073	222.558	359.55	441.626	274.238	338.329	312.925	342.661	233.057	230.042	338.649	381.325	294.118	287.135	311.679		289.396	335.743	286.6	247.525	371.974	365.461	201.135	244.664	251.528	169.76	127.918	143.763	191.474	142.257
												0.263939	0.731568	0.556598	0.852284			294.225	424.903	234.359	227.49	363.434	444.742	278.661	342.968	325.533	360.265	244.016	238.504	349.374	395.873	302.337	295.007	320.106		296.81	343.125	292.366	251.694	380.135	376.698	206.302	249.354	246.708	173.526	130.089	142.883	199.587	145.84
												0.243729	0.744787	0.628823	0.871587			304.967	434.56	242.606	235.312	397.639	455.314	286.673	368.686	336.771	370.824	249.487	243.854	356.827	402.671	304.46	298.233	330.555		289.403	351.815	297.499	249.876	393.631	385.601	211.556	257.005	261.205	178.079	133.108	148.295	205.222	148.013
												0.27125	0.640244	0.579557	0.846566			317.232	451.844	253.393	244.989	411.098	472.777	298.53	380.181	352.235	389.71	263.37	255.903	373.02	419.084	318.892	312.713	344.686		311.363	366.465	310.653	264.873	382.83	401.635	218.7	254.125	281.425	188.128	139.943	158.44	212.381	152.841
												0.231767	0.793527	0.506147	0.719035			324.1	461.353	259.202	249.176	419.144	483.485	304.525	384.616	364.593	406.96	272.554	264.463	378.511	430.629	325.796	316.249	352.835		325.437	377.117	318.909	276.527	412.9	413.065	225.859	270.013	291.804	194.896	144.078	164.148	220.587	157.185
												0.316335	0.759381	0.634146	0.856657			333.287	470.5	264.668	255.59	431.698	492.05	308.985	392.044	372.585	421.037	279.536	268.978	388.859	440.608	331.307	320.935	360.792		337.23	383.633	323.791	281.45	424.721	423.325	230.193	276.192	300.543	201.488	147.092	168.107	229.122	160.972
												0.317651	0.713566	0.687785	0.746323			331.034	486.609	275.38	258.342	449.599	510.12	323.329	409.822	394.098	439.647	293.201	284.431	385.289	452.963	341.649	322.285	372.362		351.931	399.811	337.689	294.96	439.738	438.849	241.516	288.772	312.912	210.892	153.837	175.312	239.212	165.569
												0.281955	0.798134	0.651197	0.811997			358.921	505.62	287.826	277.239	466.069	525.656	333.163	423.404	404.607	458.079	304.539	294.28	415.692	470.106	356.155	346.563	389.245		361.376	414.792	347.591	303.255	447.762	452.086	248.314	294.757	325.833	219.035	159.574	181.536	250.185	171.038
												0.304431	0.755609	0.547488	0.801731			347.804	509.889	289.831	269.396	472.701	536.007	338.624	425.817	416.391	477.041	315.297	303.253	399.152	478.872	359.456	334.366	392.119		372.435	424.782	352.525	308.416	433.031	458.344	249.517	285.903	335.534	230.792	166.058	187.272	261.616	176.841
												0.326264	0.580712	0.583783	0.844651			390.748	537.05	304.119	295.028	490.01	544.13	347.212	439.94	429.999	484.533	321.137	310.199	436.191	489.345	368.725	359.881	409.265		365.007	432.836	358.918	306.943	470.175	469.97	257.923	305.759	342.696	237.534	169.833	191.241	257.348	179.44
												0.3068	0.798616	0.542428	0.973717			391.235	544.363	312.328	302.228	499.804	560.105	356.999	449.144	447.649	506.559	337.879	324.974	445.76	506.938	381.932	370.262	421.135		397.601	447.562	372.569	328.961	452.772	484.345	265.308	301.548	357.873	251.247	177.978	199.546	285.273	189.087
												0.276544	0.756881	0.537383	0.909769			400.616	556.892	319.919	309.463	509.435	572.541	362.997	454.082	456.123	524.986	349.322	333.003	455.422	522.088	390.818	376.48	430.887		407.073	460.146	378.64	334.262	462.279	495.731	269.498	305.739	367.452	263.179	185.056	204.193	292.388	196.466
												0.268691	0.573722	0.512552	0.713698			415.71	567.017	327.352	321.153	527.978	582.003	371.513	467.377	474.345	535.27	353.085	341.733	472.888	532.112	395.477	386.203	441.951		422.079	467.583	387.024	343.713	505.488	506.548	275.816	328.188	376.952	271.142	188.51	208.856	303.46	201.951
												0.202535	0.650451	0.648623	0.756749			425.935	586.6	338.811	330.874	536.269	598.595	382.428	477.152	489.958	557.868	369.322	356.169	458.975	548.255	406.726	381.161	452.819		427.585	484.178	399.072	351.375	512.877	522.354	284.275	334.707	391.484	284.183	197.131	217.222	316.794	211.137
												0.276105	0.55009	0.586181	0.87634			407.442	591.02	340.934	320.674	516.796	607.845	386.366	460.653	492.202	575.228	378.023	358.831	491.431	566.519	418.2	402.66	457.177		418.444	492.96	403.606	344.768	522.397	534.365	290.499	340.388	391.795	293.04	204.188	220.852	323.518	218.973
												0.235043	0.784899	0.670705	0.813985			444.496	608.367	349.677	343.627	559.588	615.767	392.638	488.435	508.316	586.135	381.972	366.072	477.207	573.114	417.508	389.602	468.908		449.869	502.526	409.188	364.788	530.886	537.57	291.72	344.203	404.819	300.851	207.936	225.359	336.789	225.701
												0.316803	0.854741	0.649398	0.868253			457.364	627.187	361.581	356.28	572.533	632.947	405.402	500.576	528.758	601.227	394.931	381.488	491.005	587.833	431.645	404.048	483.425		439.083	515.206	420.641	360.502	539.203	555.905	301.437	353.143	416.95	311.918	215.726	233.116	346.511	234.703
												0.334804	0.658699	0.784885	0.938314			440.766	635.146	367.064	348.021	579.055	645.037	412.278	503.963	504.788	614.431	402.889	372.395	521.233	606.168	444.202	426.829	489.017		474.057	528.321	432.461	383.362	519.363	565.657	305.004	345.719	427.73	323.026	222.318	240.704	354.02	245.147
												0.331572	0.780264	0.694526	0.848336			480.747	653.292	373.213	369.873	594.142	654.114	416.662	510.511	553.406	634.849	414.449	399.591	536.808	622.507	454.243	436.795	506.575		482.999	538.054	435.707	387.438	559.34	576.678	310.066	364.277	436.071	333.215	227.502	245.867	366.111	254.218
												0.311962	0.717163	0.645845	0.824763			494.939	669.336	385.174	382.656	607.495	665.618	428.32	524.47	565.541	643.215	421.039	407.699	555.005	630.793	460.517	448.861	518.167		491.776	550.695	447.317	396.61	570.512	586.847	318.79	374.248	451.614	340.644	233.689	253.668	379.23	261.613
												0.307034	0.666727	0.672386	0.777851			506.072	694.132	398.187	393.535	606.626	687.671	439.668	527.227	579.147	664.886	435.721	420.694	562.828	651.457	475.843	458.751	531.403		512.116	568.177	462.103	412.167	589.142	606.096	329.084	386.919	458.676	353.533	242.077	260.732	389.44	273.759
												0.291592	0.746001	0.694921	0.876837			516.201	709.509	404.265	398.483	638.445	698.741	447.199	546.267	598.484	686.34	447.354	432.733	580.909	668.751	486.736	470.478	545.681		492.976	577.612	466.893	400.381	594.611	617.572	335.285	389.863	469.524	365.945	249.948	266.869	377.824	284.166
												0.28817	0.824061	0.594005	0.843364			534.521	727.828	415.165	412.566	656.111	714.905	458.786	559.716	616.346	701.901	453.626	441.383	597.558	680.428	492.6	479.793	558.952		517.627	593.186	479.244	418.629	575.779	626.927	340.529	382.317	484.436	375.377	255.24	274.054	414.183	295.945
												0.290495	0.627902	0.638869	0.904241			547.851	748.368	426.627	422.893	664.981	733.066	470.824	571.692	630.562	718.984	469.192	454.167	602.561	697.404	508.071	488.329	572.223		553.555	609.876	494.785	442.365	626.983	646.022	353.321	410.434	494.523	387.258	265.373	282.437	422.793	309.899
												0.246712	0.734755	0.548102	0.943037			556.145	760.373	432.846	428.352	673.162	743.091	476.401	577.121	643.329	739.18	481.639	463.451	619.146	713.927	520.43	502.081	583.167		553.763	620.909	500.528	444.884	616.106	656.087	357.688	406.804	475.296	392.691	270.809	278.025	405.29	319.024
												0.240088	0.763183	0.724929	0.853922
												0.233478	0.771767	0.795092	0.810373
												0.234005	0.704207	0.673629	0.656432
												0.273502	0.831563	0.614799	0.803471
												0.298406	0.665674	0.688896	0.870315
												0.255413	0.657412	0.689818	0.903788
												0.362589	0.607751
												0.481594	0.62116
												0.224148	0.773829
												0.24272	0.957558
												0.306405	0.720907
												0.319245	0.656593
												0.265635	0.757641
												0.258455	0.624436
												0.244197
												0.290276
												0.292688
												0.328735
												0.27748
												0.298348
												0.275813
												0.296725
												0.3037
												0.258938
												0.290773
												0.295628
												0.344105
												0.259625
												0.292162
												0.330914
												0.293127
												0.282818
												0.339513
												0.264319
												0.237295
												0.265942
												0.227322
												0.23921
												0.337422
												0.325372
												0.243627
												0.304782
												0.365718
												0.311026
												0.347058
												0.295599
[truncated: 115 more columns]

## Sheet: Figure S2
		Figure S2
		Individual Swarm Tracks
		Same Data as Figure 1b
			100+									100-20									20-0
		Time (h)	0	1	2	4	6	8	10		Time (h)	0	1	2	4	6	8	10		Time (h)	0	1	2	4	6	8	10
			0	14600.1	14429.1	18188.5	17241.5	19089.1	21200.6			0	0	1380.18	0	0	0	0			0	0	0	3585.16	7203.5	2060.04	1308.82
			0	17498.2	16162.2	20558.4	19866.9	21914.8	22757.8			0	0	0	10007.6	20171.1	23093	22026			0	0	1307.16	0	0	2018	1464.82
			0	16989.8	14007.6	14804.7	17233.8	19723.1	18989.5			0	0	0	6794.15	10617.7	11076.3	13605.5			0	0	0	0	821.472	1148.95	0
			0	12304.9	15962.5	14613.3	14829.6	17797.4	16845.4			0	2983.3	1457.63	0	0	0	0			0	0	0	1104.15	2737.13	0	0
			0	16031.7	19848.1	21652.6	19774.5	20409	22167.6			0	3769.92	0	7946.42	10810.8	13669.1	11102.9			0	0	0	1262.91	3106.1	3604.52	2580.58
			0	16728.1	16358.1	17644.2	19418.3	16924	15507.3			0	0	0	2152.42	6119.27	7551.45	6100.46			0	0	0	0	2915.26	1992.55	3753.32
			0	16076.5	16315.5	15825.9	16750.3	18229.5	20592.1			0	0	2355.99	7069.64	11151.5	13811.2	18092.8			0	0	781.643	0	0	0	0
			0	14432.5	15996.8	17150.8	18962.4	17934.1	19785.6			0	1223.63	0	5316.61	6457.82	7635.54	8572.62			0	0	0	0	0	0	0
			0	26388.3	16505.8	21353.8	20790.7	26773.3	24631.4			0	0	0	4952.06	8294.37	8099.1	12812.2			0	2656.92	0	0	0	0	0
			0	24784.7	21961.2	26427.6	23831	26872.4	24966.1			0	4423.22	4059.78	3948.04	1670.6	0	0			0	0	0	0	0	0	0
			0	29288.1	20570	24926.3	24518.6	26569.8	29920.4			0	2785.81	3191.29	1668.94	1407.29	0	0			0	1912.34	0	0	0	0	0
			0	26029.3	22247.8	21220.5	25280.9	24066.6	31209.8			0	6313.99	7317.46	6409.14	4679.9	0	0			0	0	0	0	0	0	0
			0	22992.9	16600.4	20534.6	22165.9	25035.2	19692.6			0	0	0	2090.47	1283.38	0	0			0	0	0	0	0	0	0
			0	24867.1	20032.8	20602.1	19349.1	19814.9	21720			0	3612.26	3501.63	2142.46	1701.03	0	0			0	0	0	0	0	0	0
			0	25080.1	15998.5	22364.5	24125.8	22597.9	25477.8			0	6649.22	3263.76	5644.09	3477.84	0	0			0	0	0	0	0	0	0
			0	19147.2	17040.1	21345	20854.3	19194.8	19598			0	8273.91	1144.53	0	0	1579.88	0			0	0	0	0	0	0	0
			0	22286.5	16570.5	19584.2	20864.8	19908.9	21401.4			0	5971.57	2856.07	3647.67	2264.72	2032.38	0			0	0	0	0	0	0	0
			0	21725	14574.6	21529.2	22354.5	22397.7	22022.6			0	11807.6	8032.17	9432.26	4630.11	2574.5	2287.95			0	0	0	0	0	0	0
			0	25332.9	14663.1	20412.3	21346.1	23355.2	25865.6			0	5353.12	5650.18	4094.64	3522.65	0	0			0	1411.16	0	788.834	1023.38	0	0
			0	26267.2	17439.5	24153.5	28718.3	27238.6	26979.7			0	8479.14	6051.23	7678.69	8193.69	3888.3	3529.84			0	0	0	0	0	0	0
			0	26958.1	18512.7	22729	25263.7	28858.8	26326.4			0	5988.72	3175.25	3939.74	2722.2	2575.6	1326.53			0	0	1286.14	1063.21	816.493	0	0
			0	17529.2	12158.9	17912.5	20636.9	21205	22040.9			0	2763.13	0	0	0	0	0			0	0	0	0	0	0	0
			0	21276.4	18093.4	20636.9	21532.5	25088.4	27624.1			0	9755.32	3238.87	4472.46	7002.7	5359.2	0			0	0	0	437.565	0	0	0
			0	21320.1	15189.8	19955.4	21617.2	23836	25492.7			0	4490.16	1869.75	2074.42	0	0	0			0	791.6	1080.36	1005.68	972.49	0	0
												0	8384.54	6786.96	6938.53	8028.3	5401.8	0			0	1340.91	3716.26	2462.2	1266.78	0	0
												0	2138.04	0	0	0	0	0			0	0	562.03	0	0	0	0
												0	1679.45	0	1306.61	0	0	0			0	0	767.813	2475.48	947.043	521.095	0
												0	3415.88	3149.25	2588.33	3823.58	0	0			0	0	0	0	0	0	0
												0	3555.28	3814.17	3415.88	3591.8	0	0			0	2243.7	2234.84	1100.27	1087	0	0
												0	2513.65	5200.99	8535.01	9836.08	9404.05	4748.49			0	2855.51	781.09	0	0	0	0
												0	4713.09	3687.49	4048.17	4278.29	0	1158.91
												0	5919.57	6925.26	9547.33	9287.33	5704.39	7545.92
												0	5395.71	5008.49	6744.36	5522.39	4725.26	3824.68
												0	4062	2146.34	6680.2	6087.19	4363.48	2798.53
												0	9137.42	7374.99	5390.73	6985	6551.86	4242.89
												0	6322.29	4451.44	8433.77	7530.99	6807.98	4416.59
												0	7845.74	1382.4	913.853	0	0	0
												0	3123.8	4751.26	7236.69	5950.55	5923.45	5846.56
												0	11662.1	7072.95	7211.8	6612.71	6142.51	4878.49
												0	11248.9	7258.27	6041.27	5805.07	4281.61	2093.78
												0	12391.8	6058.98	6624.88	6010.3	3954.13	2457.22
												0	10207.3	3331.25	3712.94	3399.29	3926.47	0

## Sheet: Figure S3
		Figure S3b																																Figure S3c
		Hoechst Intentisy																																C. albicans Intensity
	Time (hr)	C. albicans								Average		C. albicans yeast locked								Average		C. glabrata								Average				C. albicans								Average		C. albicans yeast locked
		15.03	16.618	13.962	14.186	16.414	16.295	13.134	14.448	15.0109		15.833	16.112	13.552	13.991	16.523	16.028	12.892	13.653	14.823		15.947	15.1	13.368	13.458	16.249	15.203	12.906	12.987	14.4023				11.863	12.304	10.909	9.347	11.749	11.283	10.692	9.828	10.9969		9.931	9.008	8.586	8.589	9.747	10.671
		16.568	17.363	13.57	13.94	17.869	19.164	15.08	15.944	16.1872		17.019	16.738	13.702	14.416	17.992	17.091	13.961	14.902	15.7276		16.589	16.335	13.602	13.224	17.242	15.725	13.11	13.728	14.9444				11.957	12.362	10.88	9.333	11.672	11.166	10.531	9.735	10.9545		10.037	9.043	8.65	8.648	9.454	10.378
		16.337	17.194	13.437	13.662	19.508	21.137	16.437	16.966	16.8347		18.006	18.578	14.658	14.665	19.107	17.896	14.422	15.381	16.5891		17.995	17.58	15.85	16.085	19.533	17.165	15.334	14.881	16.8029				12.039	12.41	11.01	9.427	11.526	11.229	10.478	9.709	10.9785		10.078	9.021	8.527	8.566	9.421	10.294
		18.344	24.397	17.952	17.973	21.712	24.774	22.078	21.26	21.0612		18.668	18.521	15.233	15.425	20.595	19.547	14.683	16.312	17.373		21.239	21.915	18.528	22.413	24.112	19.712	20.489	17.47	20.7347				12.323	12.436	11.042	9.607	11.727	11.418	10.735	9.917	11.1506		10.06	8.975	8.46	8.522	9.617	10.511
		28.092	37.426	27.876	31.104	34.035	31.592	31.321	31.422	31.6085		18.985	19.259	16.117	15.854	21.668	21.259	15.916	17.185	18.2804		24.283	24.996	21.02	27.55	28.071	21.479	25.731	19.736	24.1082				12.256	12.914	11.098	9.564	11.812	11.576	10.563	9.743	11.1907		10.27	9.258	8.672	8.672	9.769	10.663
		40.255	46.603	37.433	40.745	47.007	35.779	38.548	39.53	40.7375		24.406	20.469	17.236	16.483	23.184	22.06	15.975	17.432	19.6556		26.497	26.908	22.463	30.281	30.505	23.6	26.74	22.279	26.1591				12.166	12.976	11.13	9.704	11.947	10.943	10.59	9.751	11.1509		10.381	9.297	8.557	8.727	9.687	10.646
		49.189	54.989	45.634	50.479	57.548	33.644	45.56	48.85	48.2366		34.41	25.852	18.196	17.578	24.543	24.08	16.939	18.603	22.5251		28.677	30.981	23.433	31.698	32.431	25.779	27.836	23.499	28.0418				11.811	12.777	10.914	9.919	11.882	10.031	9.954	9.66	10.8685		10.671	9.533	8.513	8.779	9.572	10.392
		56.638	63.6	53.421	57.936	60.859	46.036	48.431	55.854	55.3469		36.378	28.447	19.59	21.442	26.706	31.599	19.376	20.207	25.4681		30.63	34.429	27.432	34.283	33.811	28.961	29.394	25.091	30.5039				12.037	13.139	11.274	10.059	11.386	11.392	9.995	9.655	11.1171		10.692	9.824	8.63	8.952	9.782	10.653
		60.702	67.065	61.427	60.931	73.243	53.551	48.516	65.533	61.371		38.839	31.837	21.699	31.183	29.254	42.696	21.84	23.337	30.0856		32.322	39.119	28.797	36.018	36.562	30.467	30.797	28.974	32.882				12.111	12.688	11.05	9.964	11.44	11.643	9.818	9.515	11.0286		10.357	10.024	8.609	9.111	9.763	10.697
		62.902	76.791	67.906	65.311	79.281	57.672	53.484	69.686	66.6291		42.687	33.995	24.637	33.923	30.93	44.696	24.275	25.921	32.633		34.575	41.372	30.562	37.444	37.808	31.677	32.649	31.466	34.6941				12.304	12.512	10.667	9.985	11.12	11.491	9.97	9.517	10.9458		10.235	9.854	8.399	8.875	9.496	10.656
		63.157	67.75	71.2	69.007	86.222	53.517	55.333	74.049	67.5294		44.508	36.349	25.285	34.589	31.36	44.89	26.452	35.576	34.8761		37.115	42.697	31.623	39.559	39.92	34.601	33.376	32.632	36.4404				11.877	11.829	10.833	10.134	11.556	11.293	10.261	9.467	10.9062		10.151	9.958	8.514	8.734	9.645	10.616
	1	66.397	80.19	73.765	70.2	90.303	54.284	58.485	56.748	68.7965		47.153	37.721	26.943	35.899	34.183	46.167	27.25	39.714	36.8787		38.75	44.898	33.046	40.531	42.215	39.406	33.857	34.396	38.3874				11.983	11.951	10.72	9.881	11.05	11.559	10.106	8.872	10.7652		9.945	10.008	8.293	8.577	9.679	10.284
		72.707	85.04	72.907	72.607	92.468	67.764	57.383	68.759	73.7044		46.992	39.235	28.704	35.32	36.479	46.266	31.014	40.067	38.0096		40.168	45.779	33.591	40.615	43.688	39.528	34.797	35.445	39.2014				11.605	12.187	10.689	10.021	10.982	12.155	10.154	9.341	10.8917		9.932	9.838	8.372	8.631	9.699	10.512
		69.568	86.975	72.79	72.87	91.898	66.742	60.185	73.019	74.2559		47.035	41.045	28.499	36.231	38.722	45.225	33.149	44.908	39.3518		41.284	47.617	34.379	42.167	46.084	40.559	35.145	35.873	40.3885				11.64	11.719	10.563	10.071	10.936	11.98	9.721	9.125	10.7194		9.765	9.78	8.488	8.899	9.552	10.027
		75.285	89.65	74.384	70.212	91.04	75.522	60.118	68.424	75.5794		51.272	41.918	28.483	38.56	39.591	46.131	35.09	46.808	40.9816		43.104	48.597	35.604	42.724	47.102	41.66	35.876	36.873	41.4425				11.478	12.277	10.244	9.634	10.735	11.88	9.851	9.072	10.6464		7.983	9.441	8.429	8.778	9.275	9.881
		78.337	91.612	73.776	72.838	94.626	77.387	57.626	64.532	76.3418		52.213	42.377	29.438	38.31	42.627	45.773	39.559	44.155	41.8065		44.117	50.014	36.241	43.485	47.446	42.358	35.796	37.232	42.0861				13.089	13.475	10.415	9.994	10.914	11.864	9.715	9.253	11.0899		9.746	9.293	8.281	8.62	9.43	9.993
		77.055	88.553	74.305	73.26	91.607	78.9	57.435	59.959	75.1343		52.674	44.633	29.89	39.611	43.969	45.189	46.407	46.326	43.5874		44.518	49.713	36.259	43.242	47.969	43.101	36.021	37.892	42.3394				11.783	12.183	10.273	9.859	10.903	11.661	9.186	9.117	10.6206		9.493	8.721	8.248	8.658	9.421	9.764
		75.639	88.694	76.53	73.787	91.701	81.345	57.996	61.362	75.8817		53.298	45.446	31.108	41.109	47.022	46.792	47.841	47.156	44.9715		45.386	50.429	36.963	43.748	48.969	44.192	36.945	39.324	43.2445				11.456	12.147	10.296	9.799	10.999	11.725	9.337	9.212	10.6214		9.517	9.221	8.158	8.597	9.501	9.895
		76.718	88.681	77.304	74.347	92.085	81.334	58.497	63.901	76.6084		56.968	53.203	33.384	41.566	50.374	49.004	49.06	49.776	47.9169		45.842	51.44	38.341	44.609	49.781	44.958	37.932	39.847	44.0938				11.586	12.445	10.55	9.936	11.034	11.741	9.317	9.205	10.7268		9.576	9.237	8.261	8.664	9.426	9.973
		76.054	89.944	76.986	73.388	93.244	81.247	59.764	65.545	77.0215		58.041	57.33	34.246	41.154	50.749	49.075	47.584	49.304	48.4354		46.511	52.442	38.641	45.272	51.288	46.139	38.839	40.471	44.9504				11.55	11.959	10.314	9.918	10.969	11.67	9.564	9.443	10.6734		9.517	9.427	8.165	8.606	9.23	9.798
		76.788	90.96	78.534	74.879	92.918	81.692	62.37	72.485	78.8282		60.451	67.251	35.801	42.3	50.786	50.228	47.446	51.761	50.753		47.319	53.597	38.956	45.866	52.895	47.198	39.513	41.393	45.8421				11.699	11.873	10.265	9.793	11.133	11.57	9.66	9.376	10.6711		9.414	9.381	8.208	8.586	9.263	9.784
		77.539	89.802	76.719	72.919	93.118	82.833	61.854	73.563	78.5434		61.285	72.248	35.318	42.611	49.917	50.343	46.294	51.936	51.244		47.347	53.32	39.775	45.862	52.686	46.952	39.331	41.525	45.8498				11.339	11.713	10.284	9.758	10.962	11.504	9.484	9.396	10.555		9.462	9.161	8.143	8.458	9.382	9.924
		78.28	90.735	77.71	73.885	94.042	82.036	62.998	74.911	79.3246		63.133	75.466	36.611	43.818	50.978	51.084	47.446	52.572	52.6385		47.603	54.209	39.948	46.758	53.462	47.34	40.048	42.097	46.4331				11.616	11.913	10.221	9.758	11.093	11.74	9.587	9.538	10.6832		9.364	9.247	8.137	8.404	9.334	9.785
	2	78.877	90.474	77.67	73.784	92.945	85.561	64.794	77.151	80.157		63.526	76.805	36.271	44.339	54.832	50.502	46.243	53.048	53.1958		48.958	55.45	40.84	47.058	53.97	48.024	40.05	42.609	47.1199				11.531	11.884	10.175	9.721	11.273	11.712	9.64	9.647	10.6979		9.247	9.087	8.258	8.427	9.346	9.898
		79.961	90.64	79.326	76.666	93.577	86.528	67.872	77.555	81.5156		64.791	77.291	36.824	45.191	55.29	51.034	47.506	52.743	53.8338		49.578	56.27	41.1	48.141	54.846	49.405	41.32	43.452	48.014				11.56	11.806	10.279	9.803	11.393	11.892	9.858	9.943	10.8167		9.407	9.261	8.38	8.515	9.465	10.007
		81.49	93.366	81.639	77.552	92.705	87.642	70.597	78.27	82.9076		64.207	75.896	36.042	44.527	55.285	50.628	49.178	52.758	53.5651		49.991	56.292	41.296	47.975	55.222	49.686	41.676	43.376	48.1892				11.869	12.179	10.457	9.875	11.549	12.039	9.948	9.78	10.962		9.436	9.385	8.407	8.585	9.563	9.997
		81.235	94.47	82.428	77.192	93.012	87.932	69.491	79.068	83.1035		64.794	77.199	38.217	45.427	53.799	51.925	50.898	52.062	54.2901		50.583	56.316	41.902	48.61	55.644	50.247	42.357	43.589	48.656				11.661	11.951	10.246	9.752	11.53	12.077	10.024	9.834	10.8844		9.449	9.408	8.353	8.476	9.877	10.311
		81.954	97.835	82.71	77.115	94.125	89.793	69.673	80.517	84.2152		64.671	76.014	38.888	45.798	54.711	51.427	50.486	52.565	54.32		51.287	57.216	42.404	48.749	56.227	50.567	42.429	44.061	49.1175				11.592	11.912	10.392	9.81	11.526	12.064	10.18	10.062	10.9422		9.635	9.582	8.555	8.572	9.845	10.358
		83.585	100.716	85.031	79.251	95.974	92.615	69.651	83.077	86.2375		65.122	73.925	39.784	46.984	55.203	52.57	52.18	53.059	54.8534		51.783	58.616	43.563	49.351	57.224	51.871	43.677	45.666	50.2189				11.87	12.146	10.58	9.95	11.9	12.364	10.323	10.252	11.1731		9.722	9.82	8.802	8.72	9.942	10.349
		83.269	100.455	85.57	79.41	96.291	92.688	70.632	82.336	86.3314		65.493	73.418	41.005	46.998	55.188	52.462	51.365	52.977	54.8632		52.191	58.711	43.533	49.614	57.042	51.32	43.543	45.761	50.2144				11.997	12.284	10.661	10.106	12.185	12.738	10.47	10.26	11.3376		9.491	9.72	8.776	8.683	10.019	10.328
		84.355	101.065	87.014	79.476	97.739	94.477	71.826	84.102	87.5067		66.106	73.894	41.158	47.119	55.841	52.921	51.273	53.21	55.1902		52.77	59.258	43.992	49.878	58.027	52.619	43.962	46.611	50.8896				12.161	12.449	10.744	10.145	12.148	12.662	10.596	10.39	11.4119		9.662	10.005	8.93	8.832	10.218	10.547
		85.682	102.376	87.75	80.818	100.409	96.558	72.435	85.005	88.8791		66.753	73.816	42.289	48.379	56.943	53.557	51.896	54.622	56.0319		53.336	59.707	44.039	49.507	58.33	52.433	44.21	46.83	51.049				12.23	12.666	10.905	10.323	12.353	12.884	10.723	10.582	11.5832		10.069	10.431	8.992	8.872	10.573	10.824
		85.571	102.886	90.795	81.005	102.06	98.208	75.394	85.358	90.1596		66.857	73.292	43.023	47.917	55.35	54.494	52.147	53.875	55.8694		54.078	60.513	44.706	50.471	59.275	52.893	44.53	47.438	51.738				12.233	12.582	10.984	10.47	12.322	12.926	10.924	10.744	11.6481		10.125	10.573	9.133	9.071	10.555	10.87
		87.258	105.311	92.513	81.25	102.544	98.742	75.209	85.975	91.1003		67.766	73.734	43.548	48.418	56.28	55.024	53.077	55.089	56.617		54.077	60.439	45.167	50.325	58.941	52.753	44.712	47.809	51.7779				12.439	12.745	11.051	10.473	12.747	13.152	11.037	10.846	11.8113		10.211	10.658	9.481	9.347	10.662	10.97
		86.599	106.236	91.359	80.297	104.847	99.166	75.212	87.072	91.3485		68.212	73.978	44.419	48.351	55.62	55.353	52.433	54.548	56.6142		55.18	61.354	45.379	50.612	59.573	53.093	45.286	47.907	52.298				12.672	12.994	11.174	10.721	12.812	13.214	11.204	11.116	11.9884		10.473	10.819	9.484	9.302	10.86	11.226
	3	87.346	108.891	92.037	82.818	105.551	99.725	75.705	87.53	92.4504		69.197	73.964	44.377	48.207	54.634	55.584	52.227	53.797	56.4984		54.751	60.908	45.257	50.803	59.241	53.207	45.095	47.946	52.151				12.906	13.259	11.212	10.743	13.084	13.49	11.371	11.333	12.1747		10.697	11.024	9.656	9.465	10.977	11.352
		88.482	110.763	92.621	83.123	107.555	101.128	75.55	88.597	93.4774		72.211	73.894	45.296	48.744	55.462	56.456	52.897	54.331	57.4114		55.545	61.765	45.747	51.204	59.947	53.885	45.477	48.656	52.7782				12.906	13.187	11.402	10.93	13.199	13.553	11.63	11.559	12.2957		10.796	11.258	9.851	9.708	11.144	11.551
		87.969	110.924	92.322	83.526	108.196	100.669	74.642	87.794	93.2553		71.754	74.8	45.972	49.144	56.542	57.084	52.46	54.509	57.7831		55.224	61.982	45.897	51.639	60.159	54.03	46.233	48.358	52.9403				12.957	13.317	11.426	10.904	13.475	13.765	11.7	11.592	12.392		10.939	11.314	9.872	9.787	11.043	11.424
		87.945	111.602	91.92	83.724	110.819	101.023	75.069	87.816	93.7398		72.246	74.931	45.921	49.037	56.987	56.608	53.016	54.456	57.9003		56.008	61.917	46.794	51.438	60.619	54.531	46.059	48.637	53.2504				13.112	13.397	11.61	11.145	13.534	13.92	11.764	11.683	12.5206		11.16	11.58	9.997	9.898	11.353	11.745
		89.842	111.938	94.384	85.463	112.236	101.401	76.102	88.626	94.999		71.998	74.764	46.217	49.121	57.401	57.751	52.891	55.362	58.1881		55.561	61.339	46.497	51.55	60.281	53.83	45.663	48.743	52.933				13.598	13.861	11.975	11.479	13.856	14.168	11.897	11.864	12.8373		11.311	11.676	10.049	9.956	11.339	11.855
		88.404	111.016	94.401	84.881	111.431	101.223	76.704	87.848	94.4885		72.495	75.092	45.961	49.625	57.831	57.237	52.895	55.226	58.2953		56.014	62.223	46.582	51.786	60.675	53.758	45.783	48.905	53.2157				13.531	13.854	11.812	11.358	13.905	14.193	12.174	12.08	12.8634		11.42	11.822	10.265	10.166	11.474	11.985
		88.189	111.779	94.086	85.413	113.171	102.002	77.29	87.366	94.912		73.253	74.953	46.465	49.748	58.505	58.215	52.549	55.366	58.6317		56.4	62.451	46.702	52.116	60.553	54.284	45.992	49.077	53.4469				13.884	14.223	12.189	11.714	14.3	14.8	12.649	12.619	13.2973		11.817	12.167	10.592	10.51	12.038	12.493
		89.223	112.753	95.019	87.064	113.375	102.542	78.141	89.471	95.9485		73.373	75.862	46.503	50.73	58.981	58.765	52.407	56.153	59.0968		56.64	62.829	47.323	52.045	60.592	54.314	45.947	49.085	53.5969				14.014	14.484	12.502	11.97	14.395	14.812	12.696	12.542	13.4269		11.778	12.296	10.769	10.522	11.926	12.368
		88.894	113.3	94.07	86.874	113.553	100.468	76.452	88.411	95.2527		73.569	75.813	46.09	50.223	59.938	58.795	52.689	55.92	59.1296		58.216	64.117	47.78	53.375	61.679	55.346	46.425	49.909	54.6059				14.031	14.476	12.379	11.801	14.548	14.968	12.691	12.692	13.4483		11.988	12.532	10.828	10.628	12.199	12.622
		88.083	114.197	93.754	87.035	116.069	101.562	76.711	90.307	95.9647		74.088	75.97	45.642	50.75	60.076	58.481	52.673	56.409	59.2611		58.652	63.243	47.923	53.908	61.552	54.157	45.182	48.891	54.1885				14.228	14.763	12.459	11.916	14.835	15.053	12.917	12.87	13.6301		12.009	12.543	10.873	10.678	12.218	12.62
		88.582	114.841	93.561	87.395	115.3	101.651	76.487	90.791	96.076		74.507	75.714	44.515	51.075	60.437	58.166	52.637	56.412	59.1829		58.036	62.782	47.016	53.1	61.251	53.949	45.149	49.181	53.808				14.268	14.699	12.606	12.099	14.827	15.121	12.942	12.968	13.6912		12.158	12.66	11.038	10.917	12.306	12.977
		89.678	116.619	94.201	88.75	115.583	102.643	77.371	92.202	97.1309		75.495	76.193	45.277	51.832	61.664	59.187	52.908	56.552	59.8885		57.676	62.729	47.789	53.694	62.012	54.539	45.367	49.774	54.1975				14.316	14.698	12.606	12.123	14.936	15.346	12.96	12.908	13.7366		12.183	12.742	11.141	10.955	12.343	12.915
	4	88.855	114.561	93.75	87.301	114.162	102.637	77.328	91.081	96.2094		74.124	75.889	45.251	51.189	60.792	58.976	52.273	56.203	59.3371		58.008	63.188	47.673	53.664	62.205	54.466	45.311	49.963	54.3098				14.554	14.916	12.856	12.416	15.115	15.488	13.179	13.136	13.9575		12.286	12.925	11.152	10.94	12.468	13.031
		88.876	114.075	93.179	87.25	114.332	100.349	76.891	90.444	95.6745		73.338	75.178	44.516	51.2	60.503	59.452	52.549	56.134	59.1087		57.794	62.511	47.596	53.774	60.817	53.525	45.325	49.709	53.8814				14.614	15.04	12.833	12.353	15.052	15.418	13.297	13.242	13.9811		12.41	13.05	11.191	11.039	12.581	13.118
		89.074	114.188	94.55	88.091	115.147	101.147	77.74	91.342	96.4099		74.158	76.033	44.579	50.889	61.459	59.954	53.11	56.035	59.5271		58.244	63.265	47.68	53.913	61.6	52.965	45.226	49.251	54.018				14.881	15.323	13.168	12.708	15.359	15.567	13.471	13.383	14.2325		12.681	13.393	11.409	11.223	12.764	13.252
		88.66	112.782	93.576	86.681	113.371	99.648	77.695	89.533	95.2433		72.38	74.777	43.375	50.657	59.815	58.946	52.492	55.519	58.4951		58.047	63.109	47.958	53.518	61.627	52.432	45.141	49.012	53.8555				14.834	15.281	13.141	12.642	15.293	15.605	13.382	13.295	14.1841		12.609	13.305	11.464	11.262	12.721	13.199
		88.81	113.339	93.542	86.023	113.666	99.739	77.954	90.011	95.3855		72.368	74.755	43.833	51.707	60.523	59.283	53.067	55.628	58.8955		57.223	62.509	47.643	53.995	61.467	53.31	45.896	49.974	54.0021				15.045	15.499	13.202	12.703	15.633	15.912	13.38	13.408	14.3477		12.709	13.401	11.505	11.391	12.864	13.478
		88.796	111.915	93.985	85.772	112.006	99.71	77.973	88.492	94.8311		71.192	75.057	44.229	50.96	60.758	59.877	53.596	55.857	58.9408		57.533	64.565	48.183	54.44	61.156	53.665	45.98	49.54	54.3828				14.977	15.344	13.048	12.692	15.603	15.771	13.623	13.666	14.3405		12.74	13.45	11.58	11.448	12.914	13.515
		89.198	110.623	93.343	85.746	111.193	99.286	77.628	88.688	94.4631		71.706	74.482	43.76	51.105	59.668	59.129	53.08	55.825	58.5944		56.842	63.448	48.057	53.612	60.862	53.389	45.891	49.548	53.9561				15.053	15.525	13.394	13.013	15.598	15.949	13.609	13.581	14.4652		12.878	13.623	11.664	11.512	13.094	13.699
		89.768	110.792	92.257	85.416	111.941	98.161	77.717	88.509	94.3201		71.018	74.029	43.665	51.423	59.79	58.719	52.634	55.805	58.3854		57.66	63.804	47.42	54.117	60.824	52.535	45.234	48.947	53.8176				15.222	15.642	13.516	13.058	15.686	16.081	13.691	13.57	14.5583		13.129	13.861	11.863	11.609	13.337	13.778
		88.229	109.705	91.823	84.994	110.393	97.669	77.267	87.971	93.5064		71.422	72.946	44.095	51.796	59.862	58.972	53.385	56.19	58.5835		57.188	63.309	47.176	53.285	60.87	52.542	45.699	49.027	53.637				15.075	15.556	13.472	12.95	15.661	16.187	13.769	13.658	14.541		12.909	13.749	11.775	11.474	13.394	13.867
		89.435	108.232	92.148	83.57	110.98	98.214	78.286	89.138	93.7504		71.62	73.941	44.637	52.529	59.846	59.472	53.149	55.365	58.8199		57.535	64.019	47.687	54.064	60.521	53.484	46.647	49.537	54.1867				15.075	15.692	13.283	12.737	15.57	16.066	13.671	13.575	14.4586		12.867	13.799	11.94	11.612	13.624	14.098
		88.26	107.067	91.473	83.915	108.327	95.661	75.837	86.722	92.1577		70.491	71.853	43.34	50.925	59.637	59.025	52.723	54.866	57.8575		56.378	62.519	46.497	52.308	59.71	52.257	45.201	48.419	52.9111				14.679	15.284	13.227	12.666	15.587	16.093	13.671	13.591	14.3497		12.522	13.498	11.633	11.306	13.447	13.778
		89.087	108.156	91.987	84.349	109.228	97.119	76.563	88.409	93.1123		70.996	72.806	43.88	51.237	60.128	59.895	54.081	55.529	58.569		55.945	62.535	47.376	52.333	60.223	52.136	45.381	49.219	53.1435				15.343	15.984	13.618	13.067	16.159	16.741	14.238	14.165	14.9144		13.162	14.104	11.99	11.668	13.88	14.288
	5	88.86	107.098	91.51	84.68	107.913	96.42	77.428	88.082	92.7489		71.078	72.489	43.605	50.983	59.888	59.7	53.584	55.308	58.3294		56.348	63.193	47.8	53.217	60.531	52.276	45.096	49.059	53.44				15.262	15.974	13.67	13.119	16.263	16.842	14.354	14.204	14.961		13.15	14.152	12.144	11.829	13.92	14.358
		88.657	106.942	90.558	84.665	106.944	95.908	76.223	86.807	92.088		70.904	72.301	44.389	51.35	59.186	59.915	52.905	54.603	58.1941		55.303	62.044	47.109	52.811	60.19	51.619	44.93	48.698	52.838				15.352	16.052	13.661	13.068	16.127	16.683	14.355	14.18	14.9347		13.336	14.325	12.201	11.886	13.969	14.439
		88.291	106.972	90.13	83.668	106.878	96.623	76.577	86.779	91.9898		71.267	72.442	44.036	51.04	59.469	60.191	53.199	55.378	58.3778		55.773	62.34	47.661	53.041	60.457	52.253	44.561	48.505	53.0739				15.415	16.207	13.638	13.042	16.309	16.862	14.394	14.301	15.021		13.236	14.266	12.17	11.809	14.134	14.59
		88.233	107.078	91.019	83.99	107.874	96.835	76.83	86.911	92.3463		71.926	73.257	44.319	51.282	59.492	60.16	53.398	55.233	58.6334		55.533	62.484	47.138	53.486	59.941	51.971	44.894	49.172	53.0774				15.707	16.476	14.014	13.442	16.539	17.094	14.64	14.572	15.3105		13.441	14.432	12.212	11.891	14.374	14.778
		87.538	107.198	89.868	82.743	106.839	96.273	76.633	86.765	91.7321		72.247	73.052	44.035	50.579	59.783	60.17	52.852	55.154	58.484		55.328	63.018	46.859	53.064	59.73	51.714	45.096	48.414	52.9029				15.745	16.488	13.919	13.374	16.388	16.944	14.641	14.55	15.2561		13.487	14.481	12.421	12.086	14.259	14.755
		87.087	107.036	88.534	83.05	104.858	95.76	75.654	85.7	90.9599		71.369	73.054	43.829	50.856	59.072	59.793	52.467	55.119	58.1949		56.043	62.061	47.038	53.255	59.543	51.77	45.331	48.775	52.977				15.8	16.594	14.108	13.495	16.341	16.953	14.45	14.304	15.2556		13.648	14.66	12.394	12.051	14.428	14.94
		86.637	107.776	88.524	83.268	105.48	96.189	76.392	86.089	91.2944		71.668	72.658	44.368	50.724	59.237	59.435	52.755	55.626	58.3089		55.7	62.051	46.245	52.551	59.411	52.441	45.14	48.524	52.7579				15.645	16.483	14.065	13.417	16.442	16.999	14.612	14.532	15.2744		13.838	14.852	12.594	12.24	14.571	15.074
		85.868	106.625	88.107	82.256	104.875	95.751	76.671	85.617	90.7212		72.496	73.226	44.761	51.201	59.215	59.624	53.182	55.613	58.6648		54.941	61.403	45.899	52.385	59.159	51.864	44.212	48.237	52.2625				15.777	16.621	14.104	13.449	16.42	16.999	14.513	14.355	15.2797		13.715	14.765	12.557	12.167	14.463	14.988
		85.217	105.53	88.088	81.078	104.011	94.078	76.073	85.333	89.926		72.33	73.398	44.228	50.906	59.063	59.86	53.127	55.81	58.5903		54.779	47.844	45.806	52.183	58.213	52.144	43.643	48.329	50.3676				15.932	16.834	14.355	13.726	16.755	17.343	14.688	14.575	15.526		13.751	14.809	12.642	12.303	14.413	14.94
		84.023	104.151	86.767	80.176	103.693	92.903	75.187	84.69	88.9487		70.94	71.845	43.316	49.959	58.151	59.071	52.266	54.867	57.5519		55.248	60.519	45.679	51.816	57.743	51.079	43.272	47.503	51.6074				15.795	16.627	13.98	13.369	16.385	17.058	14.639	14.538	15.2989		13.774	14.787	12.513	12.19	14.298	14.902
		85.211	105.804	88.112	81.017	104.052	93.874	75.675	85.347	89.8865		70.633	72.09	43.247	50.25	58.173	59.506	52.199	55.287	57.6731		54.711	60.798	45.727	51.785	57.519	50.901	42.852	47.119	51.4265				15.967	16.862	14.313	13.598	16.661	17.301	14.609	14.464	15.4719		13.718	14.692	12.591	12.242	14.388	15.03
		84.829	105.806	86.979	80.809	103.964	92.862	75.517	85.255	89.5026		71.207	72.617	43.717	50.822	57.903	59.778	52.152	55.199	57.9244		54.52	60.354	45.464	51.873	57.878	51.332	43.828	47.599	51.606				16.022	16.917	14.439	13.763	16.734	17.318	14.758	14.588	15.5674		13.833	14.922	12.7	12.342	14.453	15.103
	6	85.559	106.026	87.414	81.112	104.307	93.083	75.549	84.964	89.7517		70.671	72.808	43.168	50.03	58.136	61.009	52.457	55.306	57.9481		55.2	61.527	45.991	52.483	57.552	50.489	43.765	47.376	51.7979				16.291	17.212	14.575	13.83	16.952	17.562	14.958	14.82	15.775		13.911	14.993	12.655	12.322	14.534	15.195
		84.628	104.627	87.031	80.052	102.904	93.111	75.028	84.356	88.9671		70.742	72.526	43.392	50.888	58.122	60.25	52.191	55.374	57.9356		54.986	60.586	45.439	52.356	57.661	51.061	43.75	47.414	51.6566				16.319	17.172	14.599	13.918	16.948	17.567	14.833	14.71	15.7583		14.237	15.309	12.946	12.579	14.691	15.258
		83.206	104.396	86.012	80.177	102.846	93.154	74.507	84.162	88.5575		69.74	71.21	42.861	49.646	58.188	60.054	52.706	55.626	57.5039		53.63	59.494	44.329	51.25	55.79	50.144	42.77	46.138	50.4431				16.37	17.276	14.71	14.016	16.916	17.521	14.843	14.745	15.7996		13.916	14.909	12.724	12.385	14.698	15.17
		83.215	103.932	86.208	80.117	102.737	93.363	74.23	83.137	88.3674		70.087	71.458	43.561	49.716	57.936	59.887	51.315	55.352	57.414		53.017	59.326	43.981	51.656	55.967	50.502	42.64	46.475	50.4455				16.248	17.171	14.574	13.881	16.918	17.579	15.091	14.994	15.807		14.004	15.015	12.936	12.529	14.651	15.154
		82.567	103.889	85.125	79.883	102.007	91.923	73.894	83.092	87.7975		70.545	72.292	43.535	49.903	58.152	60.332	51.61	55.187	57.6945		53.332	59.659	44.099	51.396	55.768	50.364	42.78	46.545	50.4929				16.386	17.331	14.774	14.048	16.884	17.551	15.06	14.96	15.8742		14.192	15.22	12.948	12.557	14.635	15.156
		81.521	101.817	84.306	78.289	100.97	91.805	73.404	82.886	86.8748		70.398	72.084	43.229	49.582	58.497	59.226	51.347	55.26	57.4529		53.192	59.704	43.986	51.224	55.736	49.828	42.618	46.089	50.2971				16.261	17.207	14.718	14	16.953	17.631	14.987	14.95	15.8384		14.268	15.283	13.109	12.638	14.758	15.278
		80.405	100.73	83.784	77.537	98.796	90.079	72.003	81.081	85.5519		69.862	71.032	42.495	48.858	57.771	58.465	50.606	54.981	56.7588		51.804	58.822	43.682	50.951	54.839	49.343	41.602	45.258	49.5376				16.468	17.38	14.786	14.049	16.698	17.325	14.687	14.626	15.7524		14.279	15.29	13.027	12.621	14.755	15.265
		80.466	100.079	83.67	77.324	99.731	90.27	71.626	82.104	85.6587		69.939	71.033	42.705	49.031	57.995	58.331	50.563	55.041	56.8297		51.626	58.93	43.666	50.754	54.192	48.606	40.768	45.051	49.1991				16.34	17.375	14.693	13.919	16.747	17.323	15.034	14.985	15.802		14.379	15.449	12.946	12.557	14.924	15.454
		79.477	99.068	82.491	76.718	98.685	89.594	71.179	81.519	84.8414		69.218	69.99	42.27	48.308	57.241	57.568	49.32	54.07	55.9981		51.011	57.867	42.756	50.145	53.486	47.855	40.105	44.165	48.4238				16.217	17.307	14.565	13.8	16.95	17.574	14.951	14.822	15.7733		14.117	15.211	12.87	12.448	14.742	15.289
		78.159	98.797	81.563	76.592	98.502	89.196	70.616	80.789	84.2767		68.564	69.468	41.653	47.623	57.433	56.995	49.559	54.593	55.736		50.942	57.43	42.559	49.769	52.049	47.002	39.414	43.199	47.7955				16.353	17.448	14.732	13.963	16.924	17.437	14.994	14.904	15.8444		13.999	15.136	12.836	12.416	14.916	15.501
		76.409	98.018	80.257	75.296	97.6	87.724	69.785	79.737	83.1033		68.936	69.576	41.306	47.822	57.317	56.183	49.111	54.68	55.6164		50.783	57.391	42.424	49.782	52.529	47.281	39.37	43.619	47.8974				16.334	17.411	14.823	14.029	17.029	17.562	14.913	14.881	15.8727		14.272	15.421	12.954	12.521	14.984	15.532
		76.283	98.199	80.556	75.738	97.308	87.874	69.753	80.065	83.222		68.638	69.919	41.464	47.896	57.473	56.955	49.245	55.093	55.8354		50.044	56.911	42.25	49.213	51.833	46.411	38.772	42.803	47.2796				16.686	17.86	14.989	14.145	17.095	17.821	15.144	15.122	16.1077		14.421	15.568	13.219	12.805	15.07	15.555
	7	74.967	97.845	79.551	74.21	96.466	87.382	68.925	79.633	82.3724		68.266	69.312	41.135	47.351	56.754	56.384	48.609	54.126	55.2421		49.657	56.218	41.224	48.889	51.742	46.278	38.776	42.625	46.9261				16.663	17.88	15.094	14.236	16.801	17.497	14.845	14.751	15.9709		14.54	15.701	13.141	12.715	15.247	15.799
		73.817	96.411	77.752	73.306	95.026	85.901	67.626	78.533	81.0465		66.677	68.216	40.13	46.295	55.75	55.369	47.672	53.149	54.1573		48.823	55.662	40.82	48.333	51.141	45.306	38.585	41.885	46.3194				16.493	17.766	15.038	14.123	16.735	17.449	14.848	14.735	15.8984		14.322	15.496	13.127	12.693	14.68	15.246
		73.76	95.856	77.586	72.753	95.296	85.535	67.848	78.553	80.8984		65.924	67.558	39.993	45.309	55.381	55.245	47.646	52.7	53.7195		48.523	55.307	40.892	47.964	50.541	44.682	38.363	41.751	46.0029				16.427	17.785	14.914	13.991	16.986	17.652	15.005	14.896	15.957		14.418	15.64	13.242	12.776	14.772	15.468
		73.913	96.197	77.385	73.175	94.975	85.189	67.736	78.692	80.9077		66.266	66.963	40.428	45.551	56.275	55.312	47.833	52.741	53.9211		47.368	54.239	40.111	47.095	49.351	43.63	37.411	40.821	45.0032				16.808	18.229	15.239	14.283	17.054	17.675	15.05	14.994	16.1665		14.449	15.668	13.139	12.705	14.994	15.64
		74.052	95.943	77.534	73.383	95.972	85.298	68.637	79.379	81.2747		66.397	66.734	39.914	45.583	56.126	54.642	47.87	53.107	53.7966		47.861	54.048	40.23	47.276	49.672	43.886	37.604	40.732	45.1636				16.803	18.226	15.343	14.4	17.179	17.962	15.22	15.152	16.2856		14.586	15.854	13.264	12.774	15.212	15.836
		73.228	95.529	76.898	72.847	95.885	84.667	68.193	78.644	80.7364		65.518	65.849	39.353	44.87	56.385	54.115	47.321	52.805	53.277		46.957	52.831	38.962	46.305	48.942	43.026	36.854	39.937	44.2268				16.692	18.174	15.324	14.342	17.132	17.884	15.174	15.132	16.2318		14.516	15.773	13.353	12.894	15.038	15.744
		71.288	93.6	75.255	71.569	93.105	82.657	66.859	77.006	78.9174		64.582	64.789	38.796	44.457	55.496	53.051	46.596	52.325	52.5115		45.804	51.689	38.136	45.735	48.075	42.484	36.311	39.282	43.4395				16.642	18.14	15.244	14.216	16.966	17.686	15.015	14.939	16.106		14.397	15.688	13.11	12.59	14.997	15.676
		70.079	91.846	74.019	70.738	92.565	81.719	66.075	76.249	77.9113		63.995	63.884	38.211	44.025	54.287	52.271	45.462	51.132	51.6584		45.292	51.263	38.12	45.214	47.672	42.578	35.887	39.038	43.133				16.771	18.332	15.316	14.257	17.129	17.689	15.063	14.989	16.1932		14.379	15.689	13.174	12.689	14.964	15.674
		70.205	92.217	73.787	70.571	92.988	81.936	66.179	76.746	78.0786		63.898	63.55	37.764	43.6	54.763	52.998	46.161	52.035	51.8461		45.344	50.91	37.841	45.07	47.041	42.211	35.596	38.943	42.8695				16.822	18.462	15.521	14.437	17.282	17.888	15.197	15.157	16.3458		14.721	16.023	13.285	12.807	15.071	15.815
		69.23	90.643	72.121	69.091	91.648	80.553	65.169	75.41	76.7331		63.001	61.988	36.895	42.861	54.334	51.977	45.478	50.949	50.9354		44.577	49.731	36.886	44.536	46.065	41.684	34.735	38.198	42.0515				16.608	18.331	15.501	14.394	17.327	17.978	15.202	15.187	16.316		14.587	15.885	13.253	12.751	14.869	15.606
		68.954	90.418	71.702	68.287	90.621	79.154	64.036	74.69	75.9828		63.129	61.665	36.938	42.489	54.448	52.139	45.747	51.199	50.9693		44.212	48.928	36.125	43.979	45.435	41.357	34.231	38.036	41.5379				16.68	18.4	15.449	14.317	17.202	17.812	14.996	14.998	16.2317		14.537	15.859	13.285	12.748	14.928	15.658
		68.149	89.75	71.176	67.976	90.209	78.598	63.409	74.529	75.4745		62.467	60.988	36.292	41.902	53.935	51.638	45.523	50.508	50.4066		43.294	48.383	35.709	43.632	44.854	40.913	33.722	37.993	41.0625				16.838	18.69	15.573	14.414	17.302	17.993	15.137	15.102	16.3811		14.564	15.968	13.334	12.772	14.892	15.708
	8	67.063	89.188	70.365	67.208	90.601	78.026	62.252	73.995	74.8372		61.842	60.336	36.144	42.216	53.869	51.331	45.078	50.482	50.1623		43.347	47.906	35.347	43.282	44.375	40.167	33.075	37.473	40.6215				16.873	18.672	15.701	14.532	17.306	17.998	15.26	15.284	16.4533		14.694	16.075	13.281	12.746	15.143	15.969
		66.864	88.609	69.83	66.844	89.837	77.599	61.975	73.822	74.4225		60.993	59.66	35.487	41.672	53.507	50.915	44.706	50.094	49.6292		43.036	47.222	35.166	42.743	43.941	39.685	32.481	37.207	40.1851				17.169	19.043	15.807	14.656	17.515	18.107	15.312	15.35	16.6199		14.897	16.278	13.491	12.983	15.157	15.935
		65.91	86.983	68.916	65.438	88.775	75.758	60.83	72.569	73.1474		59.744	58.124	34.702	40.795	52.479	50.106	44.018	49.309	48.6596		41.517	45.576	34.584	42.172	42.879	38.664	31.884	36.507	39.2229				16.826	18.719	15.494	14.293	17.242	17.915	15.112	15.072	16.3341		14.633	16.032	13.307	12.777	14.863	15.705
		65.735	87.333	68.605	65.08	88.95	75.926	60.734	72.544	73.1134		60.314	58.019	34.795	40.789	52.868	50.263	43.83	49.198	48.7595		41.409	45.503	34.276	42.494	42.364	38.066	31.336	36.176	38.953				17.06	19.089	15.864	14.629	17.508	18.188	15.338	15.29	16.6208		14.811	16.238	13.355	12.826	15.061	15.959
		63.936	85.671	67.666	64.227	87.195	74.679	60.024	71.71	71.8885		59.581	56.952	34.39	40.12	52.174	49.44	43.382	48.24	48.0349		40.823	45.274	33.965	42.345	41.982	37.535	31.144	36.026	38.6367				17.109	19.123	15.96	14.68	17.559	18.214	15.157	15.154	16.6195		14.836	16.327	13.527	12.999	14.914	15.865
		63.253	84.382	66.751	63.335	86.123	74.061	59.439	71.245	71.0736		58.969	56.162	33.809	39.66	51.731	49.045	42.819	47.924	47.5149		39.955	44.52	33.254	41.687	41.148	36.989	30.462	35.429	37.9305				17.294	19.413	16.052	14.697	17.656	18.249	15.582	15.519	16.8077		14.807	16.272	13.407	12.819	14.985	15.939
		62.342	83.634	66.085	62.38	85.014	73.581	58.783	70.515	70.2918		57.76	54.974	32.96	38.916	50.8	48.195	42.26	46.856	46.5901		39.564	44.319	32.774	41.696	40.906	36.92	30.343	35.214	37.717				17.184	19.318	16.01	14.637	17.682	18.166	15.478	15.418	16.7366		15.004	16.409	13.487	12.983	14.937	15.906
		61.187	82.424	64.887	61.481	83.843	72.54	57.946	69.536	69.2305		57.548	54.698	32.995	38.896	50.775	48.191	41.818	46.676	46.4496		38.947	43.672	32.184	40.996	40.311	36.242	29.828	34.865	37.1306				17.234	19.474	16.114	14.729	17.62	18.167	15.311	15.232	16.7351		14.889	16.355	13.426	12.918	14.994	15.945
		59.606	80.506	63.563	60.108	82.515	71.453	57.266	68.582	67.9499		55.551	52.993	32.034	37.826	49.719	47.013	40.851	45.32	45.1634		37.602	42.565	31.144	39.901	38.805	34.906	28.627	33.867	35.9271				16.419	18.646	15.519	14.148	17.119	17.619	14.907	14.845	16.1528		14.479	15.901	12.991	12.486	14.546	15.532
	9	60.21	81.711	64.204	60.907	82.676	71.515	56.982	68.774	68.3724		56.305	53.694	32.419	38.005	50.128	47.153	41.093	45.709	45.5633		38.282	43.381	31.801	40.492	39.41	35.388	28.845	34.285	36.4855				17.022	19.355	16.074	14.642	17.872	18.36	15.491	15.447	16.7829		14.926	16.443	13.554	13.024	14.77	15.808
		58.913	80.411	62.804	59.609	81.288	70.224	55.778	67.547	67.0718		54.984	52.584	31.58	37.224	49.709	46.178	40.503	45.085	44.7309		37.619	42.515	31.186	39.985	38.761	34.617	28.344	33.906	35.8666				17.115	19.51	16.05	14.599	17.792	18.33	15.439	15.344	16.7724		14.793	16.312	13.405	12.952	14.872	15.885
		58.791	80.32	62.967	59.75	81.254	70.474	55.356	67.631	67.0679		55.101	52.493	31.469	37.437	49.91	46.186	40.706	45.081	44.7979		37.484	42.089	31.095	39.834	38.381	34.636	28.072	33.789	35.6725				17.29	19.817	16.284	14.761	17.977	18.377	15.545	15.411	16.9327		15.368	16.858	13.579	13.061	14.891	15.944
		58.476	80.141	62.974	59.603	80.598	70.13	54.91	67.163	66.7494		54.613	52.064	31.252	37.298	49.776	45.798	40.638	44.855	44.5368		37.223	41.741	30.725	39.501	38.153	34.155	27.861	33.516	35.3594				17.462	20.096	16.555	14.935	18.002	18.51	15.658	15.563	17.0976		15.309	16.826	13.479	13.04	15.044	16.186
		57.268	78.595	61.629	58.338	78.838	68.76	54.14	66.24	65.476		53.661	51.376	31.097	36.766	49.002	44.995	40.236	44.156	43.9111		36.98	41.678	30.595	39.388	38.112	34.295	27.743	33.293	35.2605				17.217	19.963	16.257	14.7	18.084	18.448	15.483	15.377	16.9411		15.142	16.565	13.476	12.958	14.629	15.803
		57.271	78.149	61.454	58.253	77.988	68.189	53.639	65.365	65.0385		52.385	51.045	30.709	36.189	48.439	44.613	40.106	43.945	43.4289		35.925	40.563	29.798	38.654	37.119	33.25	27.075	32.353	34.3421				17.608	20.388	16.676	15.052	18.202	18.552	15.662	15.634	17.2218		15.092	16.511	13.501	13.025	14.914	16.108
		56.287	77.064	60.537	57.438	77.645	67.616	53.021	64.712	64.29		52.292	50.855	30.647	36.028	48.242	44.594	40.277	44.351	43.4107		36.052	40.804	30.081	38.947	37.183	33.415	27.255	32.354	34.5114				17.81	20.702	16.802	15.099	18.153	18.491	15.672	15.634	17.2954		15.662	17.046	13.637	13.227	15.128	16.333
		56.759	77.823	60.865	57.638	77.685	67.893	53.2	65.031	64.6118		51.997	50.694	30.534	35.94	47.869	44.268	40.038	44.184	43.1905		35.669	40.187	29.735	38.5	36.872	33.305	27.187	32.09	34.1931				17.819	20.803	16.962	15.261	18.396	18.736	15.981	15.877	17.4794		15.603	17.04	13.652	13.225	15.158	16.357
		55.531	76.094	59.888	56.819	76.495	67.102	52.339	64.275	63.5679		51.084	49.997	30.158	35.288	47.275	43.918	39.649	43.615	42.623		35.218	39.693	29.588	38.328	36.053	32.676	26.658	31.306	33.69				17.526	20.6	16.774	14.993	18.35	18.655	15.811	15.795	17.313		15.371	16.809	13.683	13.267	14.996	16.228
		54.985	74.669	58.796	55.899	76.111	66.615	51.903	63.351	62.7911		50.998	49.548	30.299	35.313	46.782	43.472	39.37	43.318	42.3875		34.996	39.276	29.198	38.164	35.967	32.47	26.405	31.038	33.4393				17.689	20.88	16.808	15.016	18.528	18.847	15.748	15.706	17.4028		15.515	16.932	13.57	13.152	15	16.266
		54.906	74.308	58.353	55.483	75.902	66.687	51.968	63.354	62.6201		50.152	48.547	29.587	34.851	46.106	42.904	38.815	42.679	41.7051		34.957	39.143	28.812	37.87	35.493	32.005	26.154	30.66	33.1367				17.723	20.963	16.867	15.008	18.601	18.863	16	16.008	17.5041		15.459	16.852	13.55	13.189	14.998	16.208
		54.791	74.051	58.012	54.973	75.22	66.549	51.815	62.936	62.2934		50.426	48.958	29.957	35.06	46.248	43.031	38.85	42.979	41.9386		34.912	38.963	28.584	37.721	35.554	31.813	26.111	30.613	33.0339				18.204	21.578	17.276	15.417	19.187	19.396	16.342	16.352	17.969		15.83	17.273	13.722	13.402	15.218	16.42
		53.935	72.682	56.621	54.174	73.988	65.329	50.755	61.313	61.0996		49.527	47.925	29.374	34.41	45.32	42.232	38.342	42.353	41.1854		34.58	38.32	28.143	37.166	34.82	31.342	25.61	30.03	32.5014				18.053	21.57	17.099	15.247	18.94	19.111	16.068	16.065	17.7691		15.8	17.235	13.595	13.256	14.988	16.234
		54.126	72.825	56.593	54.209	74.401	65.724	50.902	61.542	61.2903		49.371	47.737	29.252	34.263	45.323	42.114	38.204	42.424	41.086		34.436	37.977	27.93	37.011	34.895	31.326	25.47	29.977	32.3777				18.128	21.781	17.488	15.511	19.212	19.44	16.384	16.433	18.0471		15.942	17.386	13.76	13.482	15.224	16.494
		53.948	72.356	56.519	54.104	74.051	65.505	50.782	61.122	61.0484		49.351	47.525	29.179	34.105	44.992	42.075	38.14	42.248	40.9519		34.462	38.063	27.978	37.105	34.856	31.321	25.43	30.079	32.4117				18.437	22.085	17.734	15.682	19.291	19.349	16.367	16.492	18.1796		15.957	17.525	13.714	13.434	15.187	16.451
	10	52.982	70.948	55.636	53.157	73.641	65.023	50.543	60.859	60.3486		48.867	47.155	28.969	33.951	44.667	41.826	38.01	41.954	40.6749		34.062	37.518	27.475	36.387	34.228	30.909	24.936	29.483	31.8748				18.514	22.379	17.798	15.681	19.598	19.598	16.572	16.801	18.3676		16.103	17.603	13.616	13.411	15.361	16.675
		52.633	70.054	55.168	52.659	72.471	64.182	49.687	60.021	59.6094		48.32	46.537	28.663	33.616	44.137	41.314	37.522	41.389	40.1872		33.829	37.181	27.046	36.085	34.272	30.835	24.856	29.269	31.6716				18.685	22.676	18.024	15.78	19.745	19.663	16.639	16.826	18.5047		16.195	17.601	13.712	13.491	15.231	16.592
		52.271	69.663	55.053	52.566	72.361	63.727	49.561	59.982	59.398		48	46.215	28.471	33.271	44.087	41.342	37.419	41.144	39.9936		33.924	37.266	27.009	36.106	34.026	30.741	24.785	29.259	31.6395				18.885	23.218	18.267	15.874	19.874	19.84	16.668	16.871	18.6871		16.176	17.632	13.74	13.593	15.412	16.838
		51.902	69.212	54.485	51.835	71.827	63.43	49.182	59.563	58.9295		48.168	46.477	28.312	33.141	43.819	41.029	37.377	40.988	39.9139		33.825	37.087	26.873	36.048	33.914	30.589	24.502	28.966	31.4755				18.815	23.35	18.312	15.905	20.096	19.984	16.824	16.992	18.7848		16.31	17.726	13.76	13.625	15.343	16.83
		51.607	68.78	54.066	51.477	71.507	63.026	48.922	59.006	58.5489		47.395	45.625	28.309	32.989	43.979	41.26	37.36	40.823	39.7175		33.755	36.801	26.745	35.941	33.898	30.683	24.194	28.902	31.3649				18.994	23.761	18.344	15.934	20.222	20.04	16.995	17.181	18.9339		16.248	17.623	13.767	13.612	15.395	16.806
		51.194	68.011	53.76	51.227	70.714	62.145	48.28	58.05	57.9226		46.581	44.891	27.667	32.413	43.421	40.861	37.051	40.547	39.179		33.394	36.135	26.162	35.221	33.34	29.817	23.767	28.419	30.7819				19.221	24.301	18.739	16.192	20.691	20.282	17.313	17.53	19.2836		16.436	17.709	13.616	13.533	15.482	16.93
		50.572	67.109	52.904	50.484	70.009	61.609	47.972	57.71	57.2961		46.331	44.814	27.38	32.301	43.147	40.666	36.763	40.254	38.957		32.935	35.838	25.973	34.635	33.207	29.854	23.7	28.411	30.5691				19.311	24.746	18.904	16.181	20.957	20.502	17.358	17.62	19.4474		16.641	17.922	13.822	13.79	15.628	17.1
		50.312	66.913	52.962	50.485	70.084	61.418	47.712	58.073	57.2449		46.243	44.719	27.371	32.145	43.059	40.732	36.676	40.288	38.9041		33.041	35.862	25.954	34.605	33.112	29.777	23.507	28.366	30.528				19.5	25.36	19.408	16.39	21.493	20.971	17.608	17.887	19.8271		16.743	17.97	14.015	13.971	15.672	17.157
		49.895	66.321	52.382	49.772	69.254	60.78	47.27	57.679	56.6691		46.008	44.605	27.161	31.967	42.608	40.328	36.488	40.061	38.6532		32.987	35.702	25.873	34.368	33.011	29.537	23.446	28.291	30.4019				19.475	25.598	19.516	16.465	21.635	21.034	17.783	18.093	19.9499		16.715	17.989	13.756	13.764	15.527	17.063
		49.81	66.111	52.311	49.707	69.066	60.531	47.097	57.558	56.5239		46.056	44.647	27.083	32.004	42.696	40.506	36.563	39.879	38.6793		32.663	35.391	25.591	34.073	32.905	29.493	23.321	28.233	30.2088				20.045	26.687	20.241	16.941	22.403	21.641	18.244	18.57	20.5965		16.871	18.068	14.001	14.087	15.638	17.2
		49.311	65.545	51.889	49.111	68.656	60.225	46.606	57.208	56.0689		45.66	44.161	26.896	31.712	42.033	40.028	36.092	39.394	38.247		32.668	35.384	25.765	34.263	32.771	29.465	23.31	28.237	30.2329				20.26	27.317	20.637	17.065	22.805	21.978	18.451	18.79	20.9129		17.404	18.526	14.071	14.159	15.742	17.355
		48.429	64.468	51.011	48.227	66.919	59.001	45.706	56.252	55.0016		45.154	43.493	26.565	31.413	41.727	39.786	36.022	39.377	37.9421		32.219	34.786	25.321	33.72	32.72	29.307	22.958	27.806	29.8546				19.956	27.47	20.793	16.939	22.587	21.664	18.302	18.604	20.7894		17.035	18.095	13.851	14.014	15.652	17.219
	11	48.579	64.364	51.336	48.466	67.479	59.53	45.981	56.621	55.2945		45.058	43.493	26.401	31.331	41.858	39.909	36.151	39.427	37.9535		32.323	34.853	25.345	33.815	32.409	28.847	22.924	27.795	29.7889				20.34	28.729	21.571	17.321	23.46	22.316	19.027	19.341	21.5131		17.222	18.294	13.831	14.048	15.833	17.463
		48.182	63.934	50.747	47.927	66.161	58.316	45.246	55.987	54.5625		44.521	42.752	26.075	30.997	41.547	39.661	35.877	39.156	37.5733		32.116	34.564	25.056	33.578	32.164	28.56	22.735	27.595	29.546				20.61	29.617	22.012	17.444	23.946	22.541	19.109	19.522	21.8501		17.152	18.22	13.736	14.01	15.915	17.517
		47.816	63.216	50.182	47.329	66.099	58.199	45.186	56.139	54.2707		44.669	42.698	25.895	31.003	41.288	39.595	35.702	38.649	37.4374		31.908	34.232	24.846	33.204	32.03	28.53	22.705	27.513	29.371				20.839	30.775	22.71	17.643	24.934	23.155	19.627	20.205	22.486		17.389	18.291	13.931	14.28	15.986	17.598
		47.542	62.668	49.829	46.916	65.17	57.656	44.55	55.399	53.7163		44.754	42.593	25.963	31.098	41.198	39.6	35.655	38.536	37.4246		31.82	34.17	24.706	33.033	32.072	28.537	22.655	27.491	29.3105				21.283	32.061	23.299	17.877	25.516	23.614	20.073	20.6	23.0404		17.669	18.475	14.038	14.431	16.256	17.93
		47.225	62.174	49.177	46.529	64.915	57.243	44.181	55.391	53.3544		43.944	41.848	25.182	30.434	40.526	39.042	35.164	38.047	36.7734		31.096	33.369	24.044	32.192	31.526	28.065	22.193	26.822	28.6634				21.265	32.908	23.794	17.9	25.999	23.798	20.394	20.952	23.3762		17.391	18.196	13.662	14.13	15.799	17.573
		47.434	62.366	49.437	46.786	65.818	58.005	44.572	56.23	53.831		43.959	41.929	25.326	30.553	40.974	39.52	35.477	38.414	37.019		31.394	33.608	24.254	32.396	31.825	28.271	22.387	27.047	28.8977				21.97	34.953	25.165	18.545	27.486	24.967	21.332	21.954	24.5465		17.9	18.668	14.057	14.548	17.514	19.234
		46.915	61.437	48.548	46.001	64.949	57.59	43.854	55.474	53.096		43.429	41.493	24.979	30.128	40.607	39.146	35.11	38.12	36.6265		31.346	33.513	24.144	32.092	31.532	27.971	22.348	26.935	28.7351				22.404	36.284	25.528	18.714	28.258	25.463	21.884	22.488	25.1279		17.784	18.531	13.71	14.282	16.092	17.944
		46.754	61.076	48.112	45.631	64.489	56.479	43.278	54.751	52.5712		43.874	41.825	25.066	30.25	40.954	39.297	35.497	38.553	36.9145		31.387	33.508	24.179	32.185	31.623	28.223	22.417	26.967	28.8111				22.669	37.63	26.423	18.973	29.039	26.052	22.539	22.879	25.7755		18.2	18.986	14.046	14.651	16.447	18.32
		47.097	61.111	48.155	45.649	64.757	56.725	43.491	54.848	52.7291		42.889	40.896	24.62	29.644	40.42	38.772	34.917	37.701	36.2324		30.968	32.983	23.749	31.69	30.979	27.738	22.073	26.462	28.3302				23.653	40.261	27.889	19.802	30.515	27.252	23.488	23.799	27.0824		17.974	18.674	13.967	14.592	16.21	18.132
		47.206	60.854	48.311	45.602	64.081	56.171	42.947	54.227	52.4249		43.026	41.091	24.716	29.73	40.771	38.978	34.97	38.029	36.4139		30.792	32.964	23.653	31.591	31.225	28.042	22.276	26.62	28.3954				24.362	42.541	29.065	20.196	31.711	28.223	24.582	24.689	28.1711		18.497	19.157	14.157	14.862	16.654	18.579
		47.188	60.268	47.828	45.215	64.125	55.845	42.931	54.263	52.2079		42.583	40.622	24.446	29.257	40.565	38.64	34.62	37.707	36.055		30.537	32.839	23.545	31.503	30.855	27.65	21.897	26.19	28.127				24.789	44.416	30.202	20.647	32.632	28.931	25.202	25.273	29.0115		18.169	18.741	13.991	14.708	16.32	18.308
		47.08	60.062	47.692	45.216	64.124	55.884	42.947	54.307	52.164		42.704	40.836	24.382	29.334	40.43	38.622	34.591	37.57	36.0586		30.123	32.459	23.372	31.173	30.909	27.529	21.909	26.181	27.9569				25.598	46.879	31.413	21.3	34.212	30.101	26.182	26.119	30.2255		18.534	19.056	14.167	14.939	16.677	18.722
		46.827	59.251	47.175	45.011	63.48	55.42	42.862	53.864	51.7362		41.879	40.056	23.762	28.744	39.799	38.115	34.21	36.997	35.4453		29.919	32.06	22.975	30.602	30.577	27.279	21.693	25.948	27.6316				26.25	48.941	32.366	21.74	35.708	31.266	27.341	26.99	31.3253		18.485	18.97	13.952	14.804	16.382	18.442
	12	46.66	58.871	47.089	45.02	62.991	55.003	42.598	53.577	51.4761		42.167	40.242	23.95	28.932	40.148	38.511	34.473	37.274	35.7121		30.122	32.204	22.886	30.642	30.703	27.287	21.805	26.004	27.7066				27.231	52.032	34.083	22.646	37.02	32.449	28.416	27.731	32.701		18.643	19.123	14.036	15.007	16.774	18.865
[truncated: 54 more columns]

## Sheet: Figure S5
	Figure S5b																									Figure S5c
	Sytox Green Intensity																									Area of Neutrophil Swarm
			Time (hr)	Control								Average		Dnase								Average
			0	27.512	32.765	30.939	28.812	28.797	33.465	30.794	27.325	30.0511		33.195	29.329	27.443	34.206	31.675	34.057	29.134	28.185	30.903			Time (h)	0	0	1	1	4	4	6	6	8	8	10	10
				27.137	32.703	30.117	28.073	28.23	32.803	30.258	26.556	29.4846		32.888	29.996	27.029	34.533	32.729	37.656	31.255	27.808	31.7368				14284.2	14773.2	12062.6	14214	10324	15844.7	12271.2	15630.1	14862.3	18233.3	19121.2	23768.5
				26.747	33.433	29.784	33.162	27.684	32.275	29.209	25.434	29.716		33.757	29.936	27.204	33.585	32.527	37.872	29.301	28.717	31.6124				14421.4	17366.5	16066.5	18690.8	11575.3	20187.2	15529.4	20108.1	14506	22379.4	20615.3	30427.6
				26.658	31.808	32.37	29.034	29.97	32.809	29.761	26.79	29.9		34.401	31.704	27.706	33.928	33.291	35.441	29.257	30.957	32.0856				12439.4	15877.9	15482.9	14943	14027	15153.2	16189.4	15932.7	16787.3	18554.8	20019	22615.1
				26.615	32.128	29.417	28.718	30.963	32.6	29.52	25.995	29.4945		33.905	32.018	28.651	34.691	32.964	34.178	29.693	31.813	32.2391				14386	16781.8	12766.8	13129.7	8735.81	14575.7	11465.8	16401.8	14649.3	20792.4	14964.1	19672.2
				26.819	32.505	29.742	27.508	32.488	34.578	29.934	25.327	29.8626		34.964	33.802	30.603	34.371	34.229	37.49	30.024	31.364	33.3559				11654.9	14632.7	14410.9	13100.4	16348.7	14363.9	23129.5	14670.9	25598.9	13311.2	35464.9	20825.5
				28.094	32.156	29.727	28.488	32.063	32.683	29.434	25.561	29.7758		37.676	33.449	30.359	35.993	35.35	39.744	30.944	32.588	34.5129				14722.9	14601.7	12134	14195.7	14370	13484.9	18307.5	15166.5	24468.8	17039.6	27562.2	18535.9
				28.725	32.365	29.802	28.971	36.536	32.997	29.778	25.283	30.5571		38.548	32.87	31.349	40.956	35.631	39.777	30.76	33.514	35.4256				15494.6	15018.3	14847.9	15505.1	13337.7	13606	20128	16039.4	25687.5	19919.4	28778.6	23290
				30.182	32.801	30.164	29.093	37.294	35.344	30.44	27.205	31.5654		40.725	32.13	29.911	38.621	37.168	41.582	31.309	33.118	35.5705				11045.3	15334.7	10331.2	20506.4	14534.8	14116.6	18347.3	17035.7	21603.3	20298.9	26994.6	21987.8
				29.1	33.979	31.108	27.925	39.952	37.698	30.588	27.811	32.2701		41.487	32.675	30.165	42.183	38.742	40.343	31.83	33.351	36.347				9176.69	13573.4	10986.7	12787.3	13480.4	14054.1	15379.5	11417.1	19457	14200.1	25279.2	15856.3
				29.376	34.084	31.026	27.665	38.834	37.351	30.659	26.506	31.9376		42.189	33.867	29.342	42.105	39.888	41.723	35.009	33.512	37.2044				12248.5	14713.5	10218.9	14226.7	16825.5	14271.5	17272.5	12256.2	23614.7	15101.8	32170.2	18350.1
			1	29.682	37.384	30.859	28.832	39.943	39.747	30.545	26.27	32.9078		42.77	34.867	30.852	42.67	41.717	43.587	34.992	35.245	38.3375				15014.4	14367.2	12436.6	14218.9	14295.8	13908.6	13706.1	16830.5	17008.6	20366.4	17744.3	16370.8
				29.919	38.3	31.767	30.37	39.491	41.726	30.482	25.956	33.5014		44.844	33.915	31.246	44.576	46.099	48.123	36.508	36.13	40.1801				13038.4	14909.9	16519	10709	17023	11185.3	22258.3	10304.6	27415	13977.7	29795.9	16754.7
				30.12	39.196	32.243	26.926	41.988	40.56	31.442	27.37	33.7306		44.349	36.558	32.81	45.547	48.336	50.157	37.571	35.906	41.4042				13207.7	10346.1	14776.5	11789.9	15629	11533.8	18121.1	11595.2	22805.4	11672.1	29094.5	14912.1
				31.602	40.451	31.411	27.78	42.214	40.093	31.489	26.2	33.905		47.099	38.741	34.895	47.71	50.341	53.644	39.742	38.88	43.8815				11180.3	12569.4	9848.81	11170.4	14023.7	10163.6	16668.4	11185.8	22294.8	9141.29	30039.3	17014.1
				33.715	40.17	32.309	28.053	42.92	40.385	34.021	26.563	34.767		48.39	37.282	35.74	47.425	53.034	57.549	40.985	39.437	44.9802				17777.5	11587.5	12395.1	9925.7	14507.7	10673	18683.1	10031.4	24369.2	10672.5	24681.8	20791.2
				35.491	40.031	32.804	27.257	43.405	41.502	36.878	27.426	35.5992		50.569	38.983	36.297	49.18	54.69	58.992	41.386	41.492	46.4486				17677.4	12511.8	14385.4	16832.2	13009.1	17514.2	17866.6	15751.2	20955.5	17062.3	28584.5	22477.9
				34.962	40.178	36.416	27.463	45.062	41.186	37.284	27.614	36.2706		53.224	39.506	36.726	51.204	57.958	62.453	43.214	43.337	48.4528
				34.725	43.104	41.758	28.41	49.446	45.36	40.565	29.789	39.1446		52.858	41.703	38.973	52.951	61.447	64.452	43.06	45.929	50.1716
				34.43	44.423	42.714	29.634	51.921	48.384	41.595	30.946	40.5059		56.209	43.426	39.407	52.72	63.037	66.885	45.275	46.897	51.732
				35.322	45.87	44.776	29.937	52.147	53.082	44.06	31.077	42.0339		56.068	44.392	38.817	53.054	63.044	73.096	44.528	47.536	52.5669
				36.216	54.126	45.104	30.436	51.277	58.71	49.457	31.114	44.555		58.543	43.996	39.784	56.521	63.799	74.413	45.588	49.171	53.9769
				38.992	57.652	47.876	31.226	52.479	63.164	55.009	33.198	47.4495		61.727	47.495	42.573	57.717	66.397	77.1	46.372	49.952	56.1666
			2	41.966	59.79	47.763	33.771	50.888	62.779	56.06	33.256	48.2841		65.535	47.211	43.635	58.47	68.581	79.468	47.396	50.252	57.5685
				43.672	60.08	48.219	38.881	49.907	63.731	56.761	32.626	49.2346		67.931	48.242	43.545	59.054	69.63	83.742	47.954	52.285	59.0479
				49.139	59.686	47.874	40.487	49.404	67.037	60.949	32.47	50.8808		67.555	49.041	45.38	58.846	72.32	86.895	47.111	53.046	60.0242
				51.143	59.019	49.161	42.054	48.291	71.267	61.16	32.181	51.7845		68.56	50.012	43.183	59.304	74.059	85.77	46.732	53.341	60.1201
				52.96	58.946	51.342	41.524	48.609	70.76	61.257	31.685	52.1354		67.136	52.012	43.17	60.31	71.999	83.663	47.467	52.656	59.8016
				54.34	58.405	55.39	41.693	48.135	73.443	65.571	32.09	53.6334		68.034	49.563	44.911	60.044	69.663	87.733	46.62	53.733	60.0376
				55.015	58.656	55.133	43.018	48.775	76.027	68.891	32.945	54.8075		66.337	49.889	46.732	59.438	67.035	86.748	47.289	52.92	59.5485
				55.677	61.206	55.619	43.572	51.885	76.683	68.463	34.292	55.9246		69.824	49.627	45.906	60.703	67.895	85.772	48.755	53.273	60.2194
				58.061	61.979	55.187	44.409	53.044	76.028	71.003	34.616	56.7909		68.525	50.685	46.113	60.518	65.796	86.811	50.057	51.4	59.9881
				60.756	66.383	55.638	45.874	54.35	78.382	71.641	35.05	58.5093		68.105	49.17	45.559	59.882	65.141	84.731	48.851	51.885	59.1655
				62.843	67.262	57.737	48.086	55.567	79.09	69.573	34.648	59.3508		69.809	50.063	46.81	59.381	64.674	85.474	50.054	52.434	59.8374
				65.383	71.953	58.737	49.535	58.317	83.625	69.759	34.15	61.4324		68.673	51.607	46.065	58.801	66.406	82.747	49.544	52.428	59.5339
			3	67.306	73.185	63.004	52.466	61.519	87.648	70.589	34.476	63.7741		68.281	53.599	46.219	59.038	66.438	80.999	48.502	51.622	59.3372
				68.799	73.808	63.247	53.362	63.522	89.076	71.105	37.678	65.0746		69.304	51.878	45.71	58.583	68.961	81.236	49.39	52.196	59.6572
				70.326	76.434	64.236	55.615	63.516	92.471	71.165	38.273	66.5045		71.029	53.679	45.424	58.397	68.797	78.767	47.997	51.229	59.4149
				71.838	77.292	65.849	57.268	65.385	96.257	72.153	38.605	68.0809		72.81	53.164	47.266	58.881	67.549	77.226	47.735	51.223	59.4818
				74.459	80.063	71.069	59.449	67.046	99.033	72.033	39.479	70.3289		69.288	52.814	47.034	56.773	66.093	77.186	46.68	50.037	58.2381
				77.627	83.798	72.184	62.019	67.438	102.639	75.754	39.945	72.6755		67.813	53.198	45.526	55.616	67.921	76.975	47.724	51.144	58.2396
				82.998	86.057	73.705	64.379	68.462	104.863	78.457	41.293	75.0268		68.106	53.616	44.633	55.837	67.16	79.02	46.749	50.19	58.1639
				86.481	87.143	74.526	66.756	68.419	108.883	78.932	41.764	76.613		66.238	54.634	43.483	57.336	67.894	78.21	46.924	52.323	58.3802
				90.088	89.075	75.304	69.293	68.495	110.618	79.646	43.146	78.2081		64.084	53.946	42.717	58.456	67.486	79	45.657	51.522	57.8585
				93.527	91.523	75.719	72.045	67.193	111.519	77.649	45.06	79.2794		61.498	54.271	42.659	59.1	69.092	79.526	45.179	51.786	57.8889
				97.304	93.821	76.045	75.009	67.973	114.065	77.775	46.222	81.0268		59.9	55.217	43.406	57.816	71.074	80.225	45.104	54.593	58.4169
				100.053	96.482	77.495	77.901	68.228	116.829	77.994	46.464	82.6807		59.249	58.109	44.321	59.171	74.934	80.921	45.14	56.272	59.7646
			4	103.943	102.149	82.947	82.503	71.65	120.021	78.453	46.463	86.0161		57.769	59.082	45.174	60.162	73.203	80.038	45.945	59.321	60.0867
				105.393	105.658	85.643	88.334	73.757	119.703	79.47	46.265	88.0279		58.019	59.425	47.349	59.406	72.725	82.595	46.182	59.582	60.6604
				108.312	112.034	87.597	90.941	75.795	122.603	83.957	45.83	90.8836		59.142	57.852	49.449	63.102	70.978	86.005	46.758	60.676	61.7452
				112.155	116.372	88.188	92.665	76.784	130.928	86.448	45.214	93.5942		62.178	57.618	53.097	64.363	73.32	90.939	47.564	61.329	63.801
				113.597	120.658	89.297	97.344	82.079	135.02	86.308	46.482	96.3481		64.511	57.655	53.872	66.505	73.667	95.424	47.621	62.855	65.2638
				118.136	125.779	91.204	99.467	83.18	141.504	87.44	47.096	99.2258		68.202	57.594	55.866	68.92	76.019	101.37	47.944	64.361	67.5345
				122.434	133.662	93.863	104.73	85.81	144.957	89.127	47.829	102.801		70.703	56.663	58.904	70.429	78.472	102.278	47.342	64.922	68.7141
				126.383	139.668	95.692	109.15	86.288	145.857	92.491	48.383	105.489		74.587	56.948	61.97	73.291	79.175	107.77	47.732	65.711	70.898
				131.874	146.373	101.836	113.058	90.522	150.757	93.294	49.212	109.616		77.63	54.562	65.07	75.149	82.154	107.84	47.866	66.031	72.0377
				135.368	150.758	107.637	117.221	93.181	154.148	96.61	52.561	113.436		83.095	54.533	67.718	78.702	83.768	108.355	46.712	68.551	73.9293
				141.871	155.757	111.373	120.89	96.815	163.081	99.9	55.723	118.176		84.58	54.467	69.172	80.292	85.257	107.861	46.328	66.591	74.3185
				149.398	163.359	115.452	124.838	98.752	164.365	102.884	57.386	122.054		88.549	56.656	71.476	80.254	86.828	108.538	47.061	68.688	76.0063
			5	156.106	166.637	119.72	130.582	102.877	168.392	105.86	59.097	126.159		92.526	59.114	73.691	82.144	86.106	112.288	46.527	70.249	77.8306
				160.565	170.875	122.768	134.76	108.417	172.834	109.104	60.296	129.952		100.452	61.373	75.479	83.259	85.726	118.065	47.558	71.229	80.3926
				167.421	175.602	128.256	137.627	113.556	178.141	110.801	62.517	134.24		103.195	67.85	78.201	86.208	86.135	119.976	49.11	72.232	82.8634
				175.171	181.153	131.507	141.129	119.128	179.359	111.664	65.813	138.116		103.748	72.513	80.108	87.908	86.894	124.058	49.353	74.872	84.9317
				180.175	187.201	133.024	144.282	124.886	182	115.566	68.749	141.985		103.19	75.464	80.006	90.321	85.654	126.86	50.893	78.563	86.3689
				185.753	190.969	136.029	147.782	129.218	183.8	116.935	69.942	145.053		101.269	76.384	79.958	91.03	83.087	131.218	50.878	78.119	86.4929
				190.512	194.985	140.086	152.211	133.79	185.574	118.504	72.081	148.468		98.633	76.931	80.422	92.493	83.182	134.111	52.321	80.156	87.2811
				198.672	199.558	142.314	156.022	137.717	187.36	123.538	73.16	152.293		95.791	77.82	80.155	94.753	83.488	137.392	53.85	77.86	87.6386
				205.982	204.286	148.811	160.791	142.762	191.816	127.484	74.855	157.098		95.866	78.887	79.193	96.187	84.171	136.456	55.022	77.618	87.925
				213.784	210.372	152.58	165.204	147.536	195.192	133.271	78.222	162.02		95.196	77.634	80.83	97.086	83.948	137.399	55.839	77.716	88.206
				219.487	216.807	155.095	168.498	151.376	201.213	138.923	81.182	166.573		94.394	77.171	81.713	98.785	86.223	135.072	59.345	76.88	88.6979
				225.137	223.347	158.994	172.356	155.007	206.898	144.419	82.223	171.048		92.433	76.162	82.07	97.417	89.133	135.306	62.743	77.141	89.0506
			6	231.122	229.736	164.269	173.839	158.073	212.261	147.506	85.143	175.244		92.547	77.588	83.189	96.821	88.085	133.501	63.011	78.102	89.1055
				239.02	233.615	169.122	177.788	164.782	216.771	153.111	88.286	180.312		89.036	76.85	84.565	95.018	90.826	128.598	64.459	79.415	88.5959
				245.916	238.547	175.979	181.576	170.356	222.6	158.373	93.283	185.829		87.221	76.5	84.052	95.289	91.237	125.133	64.278	79.797	87.9384
				252.862	244.947	182.152	185.153	174.885	230.023	164.95	97.961	191.617		86.313	76.102	84.298	94.334	94.203	123.912	63.937	78.317	87.677
				259.178	252.784	187.104	190.554	180.383	236.179	169.014	101.863	197.132		84.07	76.658	85.55	90.889	95.115	126.846	63.425	76.488	87.3801
				268.687	261.171	191.424	194.211	188.152	241.743	174	105.257	203.081		83.667	76.199	86.939	90.335	95.254	128.799	62.205	76.772	87.5213
				277.25	268.634	197.092	199.622	196.814	251.576	177.225	108.398	209.576		83.695	76.388	86.752	89.426	93.403	127.555	60.367	75.875	86.6826
				286.907	277.816	202.397	204.412	202.608	260.499	181.525	113.631	216.224		84.104	73.566	87.044	87.292	93.214	130.029	59.199	74.493	86.1176
				295.055	284.408	210.499	211.366	211.473	269.811	192.783	118.418	224.227		85.154	73.558	85.707	86.687	92.786	129.432	57.771	75.246	85.7926
				303.974	291.829	217.583	217.663	220.798	277.952	202.616	122.47	231.861		86.588	71.39	86.237	85.759	88.553	129	56.373	72.685	84.5731
				313.707	301.293	224.156	222.896	224.423	279.858	203.632	128.543	237.313		85.842	71.634	86.554	84.413	87.877	126.715	54.992	71.528	83.6944
				322.04	310.682	232.155	228.57	226.273	285.21	205.83	129.923	242.585		82.53	71.585	85.805	82.072	88.053	126.612	53.845	70.693	82.6494
			7	328.059	318.402	238.693	234.308	232.93	292.065	211.77	132.83	248.632		79.775	71.291	83.231	81.005	86.887	127.052	52.858	69.664	81.4704
				336.494	327.224	245.802	240.978	240.331	298.477	219.436	136.051	255.599		79.071	69.767	82.323	79.76	85.513	124.7	51.405	68.568	80.1384
				346.628	337.349	254.313	249.581	247.639	309.715	224.571	139.504	263.662		76.903	69.202	81.317	79.25	83.509	120.72	50.526	67.301	78.591
				352.215	347.372	260.543	254.831	257.01	315.632	231.402	144.565	270.446		74.318	69.02	79.811	76.459	82.905	114.775	49.779	66.565	76.704
				359.367	354.183	266.012	261.538	262.354	323.166	238.713	149.004	276.792		73.205	71.047	79.945	75.46	82.733	111.562	49.639	63.794	75.9231
				366.734	362.733	270.468	266.503	270.726	332.477	245.191	153.949	283.598		70.317	69.147	76.993	73.586	81.615	107.691	50.04	60.849	73.7798
				374.878	374.859	274.741	270.266	274.848	340.489	253.738	157.658	290.185		69.551	67.393	74.978	72.121	80.779	104.349	50.321	59.125	72.3271
				381.293	380.388	279.931	275.044	280.3	348.377	261.982	161.45	296.096		69.366	67.362	73.819	70.778	77.688	99.397	49.925	58.282	70.8271
				387.291	386.2	284.196	279.764	287.212	356.886	267.873	165.991	301.927		67.079	67.563	72.147	68.51	78.234	95.813	48.575	57.567	69.436
				396.003	393.855	288.959	284.395	293.603	365.297	274.932	169.273	308.29		67.595	66.071	70.303	66.358	75.614	91.523	49.21	57.834	68.0635
				403.725	403.588	297.455	291.158	299.11	371.59	283.834	173.132	315.449		66.466	64.159	69.441	64.858	73.494	89.411	46.758	57.285	66.484
				413.68	413.45	304.864	296.185	304.376	382.052	292.661	176.617	322.986		65.518	62.139	67.195	63.111	70.915	85.831	46.334	57.411	64.8068
			8	422.11	421.275	311.29	300.54	310.258	389.38	299.968	180.873	329.462		65.485	60.812	65.153	62.22	69.783	82.874	45.476	56.429	63.529
				429.804	428.323	316.37	303.949	318.145	400.209	310.486	185.31	336.574		64.294	58.501	63.589	60.935	68.52	80.564	47.349	55.479	62.4039
				436.979	436.135	320.226	308.549	322.725	407.719	316.052	189.065	342.181		64.243	56.692	62.35	59.774	66.654	80.11	46.888	54.119	61.3537
				444.75	441.233	326.294	314.705	329.171	418.481	321.2	192.636	348.559		63.946	56.037	59.238	58.288	64.358	76.771	45.781	52.288	59.5884
				452.555	449.937	331.994	320.063	333.938	428.774	330.781	198.572	355.827		64.381	55.496	57.848	56.619	64.426	77.243	44.673	51.173	58.9824
				464.107	457.134	337.699	324.839	338.03	437.452	338.915	203.338	362.689		62.305	54.019	56.461	54.602	63.798	77.417	44.028	49.61	57.78
				472.575	466.9	343.757	329.046	346.96	446.188	343.946	208.938	369.789		62.221	52.045	55.647	53.71	63.548	77.154	41.396	50.445	57.0207
				478.829	474.694	349.619	332.964	351.651	453.715	349.453	212.608	375.442		62.034	51.16	55.161	54.894	62.434	77.179	40.588	50.164	56.7017
				484.4	482.161	353.142	337.544	353.186	459.932	353.543	215.179	379.886		62.125	49.74	54.164	53.604	62.396	77.364	40.145	49.673	56.1514
				493.94	491.257	359.023	342.189	356.871	467.485	359.399	217.436	385.95		63.723	48.673	53.359	53.014	61.707	77.625	39.653	49.845	55.9499
				498.318	496.987	362.008	345.724	362.601	474.677	365.68	222.15	391.018		61.928	48.558	52.324	53.215	60.346	76.788	39.221	49.938	55.2897
				503.091	503.878	365.496	349.604	367.717	480.97	371.981	226.426	396.145		61.151	47.112	50.059	52.846	58.781	77.604	39.392	49.952	54.6121
			9	511.917	510.075	370.269	353.555	372.403	487.447	377.244	230.154	401.633		60.224	46.224	48.966	53.04	58.246	78.702	37.965	51.066	54.3041
				519.386	516.303	374.609	358.828	377.326	493.377	383.651	234.82	407.287		59.836	45.59	47.452	53.631	57.18	78.46	37.529	49.769	53.6809
				525.081	522.573	378.461	363.852	382.859	501.596	389.568	237.629	412.702		59.907	45.424	47.419	51.981	56.362	79.042	36.97	49.767	53.359
				530.277	526.382	382.535	367.974	388.909	510.463	395.609	240.33	417.81		59.533	45.552	46.743	52.861	55.095	80.619	36.7	50.575	53.4597
				535.268	531.185	385.294	371.339	397.298	516.593	401.727	244.375	422.885		60.544	45.535	46.765	52.912	54.931	81.189	37.074	51.667	53.8271
				539.382	535.055	388.454	373.948	400.371	522.141	411.113	245.453	426.99		58.863	45.956	47.498	52.373	55.012	81.57	36.722	52.287	53.7851
				546.16	540.79	392.952	377.09	406.282	527.936	417.51	250.454	432.397		59.769	46.094	47.745	52.602	54.535	83.094	36.759	52.705	54.1629
				555.495	548.605	397.863	380.796	411.587	537.402	421.074	254.459	438.41		60.727	46.371	48.287	53.612	54.028	83.594	37.371	54.063	54.7566
				560.747	553.862	403.844	383.02	415.896	542.401	424.672	258.01	442.807		62.508	46.902	48.239	52.849	53.847	83.838	38.277	53.399	54.9824
			10	565.981	557.399	406.229	386.545	419.73	547.916	429.324	262.229	446.919		64.138	47.714	49.341	53.555	53.882	84.575	38.009	53.82	55.6292

[truncated: 6 more sheets: Figure S6, Figure S7, Figure S8, Figure S9, Figure S10, Figure S11]
